# Supplementary material for: 2-[1-(2-Hy­droxy-4-meth­oxy­phen­yl)ethyl­idene]-N-methyl­hydrazinecarbo­thio­amide
Source: Acta Crystallogr Sect E Struct Rep Online. 2013 Jul 24;69(Pt 8):o1315. doi: 10.1107/S1600536813019831 (PMC3793802; doi:10.1107/S1600536813019831)
Supplement: Supplementary file 1 [file e-69-o1315-sup1.cif]

##############################################################################
#                                                                            #
# This CIF contains the data in a paper accepted for publication in          #
# Acta Crystallographica Section E. It conforms to the requirements of       #
# Notes for Authors for Acta Crystallographica Section E, and has been       #
# peer reviewed under the auspices of the IUCr Commission on Journals.       #
#                                                                            #
# Full details of the Crystallographic Information File format               #
# are given in the paper "The Crystallographic Information File (CIF):       #
# a New Standard Archive File for Crystallography" by S. R. Hall, F. H.      #
# Allen and I. D. Brown [Acta Cryst. (1991), A47, 655-685].                  #
#                                                                            #
# The current version of the core CIF dictionary is obtainable from          #
# ftp://ftp.iucr.org/pub/cif_core.dic.                                       #
#                                                                            #
# Software is freely available for graphical display of the structure(s)     #
# in this CIF. For information consult the CIF software page                 #
# http://www.iucr.org/resources/cif/software.                                #
#                                                                            #
# This file may be used for bona fide research purposes within the           #
# scientific community so long as proper attribution is given to the journal # 
# article from which it was obtained.                                        #
#                                                                            #
##############################################################################
data_global
_audit_creation_method
;
  Olex2 1.2
  (compiled Apr 23 2013 17:54:37, GUI svn.r4466)
;
_journal_date_recd_electronic     2013-07-16
_journal_date_accepted     2013-07-17
_journal_name_full     'Acta Crystallographica, Section E'
_journal_year     2013
_journal_volume     69
_journal_issue      8
_journal_page_first     o1315
_journal_page_last     o1315
_journal_paper_category     QO
_journal_paper_doi     10.1107/S1600536813019831
_journal_coeditor_code     HG5331
_publ_contact_author_name     'Jasinski, Jerry P.'
_publ_contact_author_address
;
Department of Chemistry
Keene State College
229 Main Street
Keene, New Hampshire 03435, USA
;
_publ_contact_author_email     jjasinski@keene.edu
_publ_contact_author_fax     ?
_publ_contact_author_phone     '603 358-2563'
_publ_section_title
;\
2-[1-(2-Hydroxy-4-methoxyphenyl)ethylidene]-<i>N</i>-\
methylhydrazinecarbothioamide
;
loop_
    _publ_author_name
    _publ_author_address
    'Anderson, Brian J.'
;
Department of Chemistry
Keene State College
229 Main Street
Keene, NH 03435-2001, USA
;
    'Freedman, Michael B.'
;
Department of Chemistry
Keene State College
229 Main Street
Keene, NH 03435-2001, USA
;
    'Millikan, Sean P.'
;
Department of Chemistry
Keene State College
229 Main Street
Keene, NH 03435-2001, USA
;
    'Jasinski, Jerry P.'
;
Department of Chemistry
Keene State College
229 Main Street
Keene, NH 03435-2001, USA
;
_chemical_name_common     ?
data_I
_chemical_name_systematic
;\
2-[1-(2-Hydroxy-4-methoxyphenyl)ethylidene]-<i>N</i>-\
methylhydrazinecarbothioamide
;
_chemical_formula_moiety     'C11 H15 N3 O2 S'
_chemical_formula_sum     'C11 H15 N3 O2 S'
_chemical_formula_iupac     'C11 H15 N3 O2 S'
_chemical_formula_weight     253.32
_chemical_melting_point     ?
_shelx_space_group_comment
;
The symmetry employed for this shelxl refinement is uniquely defined
by the following loop, which should always be used as a source of
symmetry information in preference to the above space-group names.
They are only intended as comments.
;
_space_group_crystal_system     monoclinic
_space_group_name_H-M_alt     'P 21/n'
_space_group_name_Hall     '-P 2yn'
loop_
    _space_group_symop_operation_xyz
    'x, y, z'
    '-x+1/2, y+1/2, -z+1/2'
    '-x, -y, -z'
    'x-1/2, -y-1/2, z-1/2'
_cell_length_a     10.9881(8)
_cell_length_b     9.1468(6)
_cell_length_c     12.5575(9)
_cell_angle_alpha     90
_cell_angle_beta     109.400(8)
_cell_angle_gamma     90
_cell_volume     1190.45(15)
_cell_formula_units_Z     4
_cell_measurement_reflns_used     4367
_cell_measurement_theta_min     2.9643
_cell_measurement_theta_max     32.9394
_cell_measurement_temperature     173(2)
_exptl_crystal_description     irregular
_exptl_crystal_colour     colourless
_exptl_crystal_size_max     0.42
_exptl_crystal_size_mid     0.38
_exptl_crystal_size_min     0.14
_exptl_crystal_density_diffrn     1.413
_exptl_crystal_density_meas     ?
_exptl_crystal_density_method     ?
_exptl_crystal_F_000     536
_exptl_absorpt_coefficient_mu     0.266
_exptl_absorpt_correction_type     multi-scan
_exptl_absorpt_process_details
;
(CrysAlis PRO and CrysAlis RED; Agilent, 2012)
;
_shelx_estimated_absorpt_T_min     ?
_shelx_estimated_absorpt_T_max     ?
_exptl_absorpt_correction_T_min     0.72764
_exptl_absorpt_correction_T_max     1.00000
_exptl_special_details
;
^1^H NMR [(CD~3~)~2~CO]: 11.7 (br s, 1H, NH) 9.52 (br s, 1H, OH) 7.73
(br s, 1H, NH) 7.5 (d, J = 8.6, 1H Ar) 6.47 (d, J = 8.6 1H Ar) 6.42
(d, 1H Ar) 3.80 (s, 3H, CH~3~) 3.13 (d, J = 4.7, 3H, CH~3~) 2.43
(s, 3H, CH~3~)
;
_diffrn_ambient_temperature     173(2)
_diffrn_radiation_type     'Mo K\a'
_diffrn_radiation_wavelength     0.7107
_diffrn_radiation_monochromator     graphite
_diffrn_measurement_device_type     'Agilent Xcalibur (Eos, Gemini)'
_diffrn_measurement_method     '\w scans'
_diffrn_detector_area_resol_mean     16.0416
_diffrn_reflns_number     13894
_diffrn_reflns_av_R_equivalents     0.0430
_diffrn_reflns_theta_min     2.970
_diffrn_reflns_theta_max     33.014
_diffrn_reflns_theta_full     25.242
_diffrn_measured_fraction_theta_max     0.9818
_diffrn_measured_fraction_theta_full     0.9982
_diffrn_reflns_limit_h_min     -15
_diffrn_reflns_limit_h_max     16
_diffrn_reflns_limit_k_min     -12
_diffrn_reflns_limit_k_max     13
_diffrn_reflns_limit_l_min     -18
_diffrn_reflns_limit_l_max     18
_refine_special_details     ?
_reflns_number_total     4104
_reflns_number_gt     3320
_reflns_threshold_expression     I>2\s(I)
_refine_ls_structure_factor_coef     Fsqd
_refine_ls_matrix_type     full
_refine_ls_R_factor_all     0.0899
_refine_ls_R_factor_gt     0.0755
_refine_ls_wR_factor_gt     0.2205
_refine_ls_wR_factor_ref     0.2305
_refine_ls_goodness_of_fit_ref     1.156
_refine_ls_restrained_S_all     1.156
_refine_ls_number_reflns     4104
_refine_ls_number_parameters     158
_refine_ls_number_restraints     0
_refine_ls_hydrogen_treatment     constr
_refine_ls_weighting_scheme     calc
_refine_ls_weighting_details
;
 w=1/[\s^2^(Fo^2^)+(0.0907P)^2^+2.4290P]
 where P=(Fo^2^+2Fc^2^)/3
;
_atom_sites_solution_hydrogens     geom
_atom_sites_solution_primary     direct
_atom_sites_solution_secondary     ?
_refine_ls_shift/su_max     0.000
_refine_ls_shift/su_mean     0.000
_refine_diff_density_max     1.212
_refine_diff_density_min     -0.464
_refine_ls_extinction_method     none
_refine_ls_extinction_coef     .
loop_
    _atom_type_symbol
    _atom_type_description
    _atom_type_scat_dispersion_real
    _atom_type_scat_dispersion_imag
    _atom_type_scat_source
    'C' 'C' 0.0033 0.0016
                         'International Tables Vol C Tables 4.2.6.8 and 6.1.1.4'
    'H' 'H' 0.0000 0.0000
                         'International Tables Vol C Tables 4.2.6.8 and 6.1.1.4'
    'N' 'N' 0.0061 0.0033
                         'International Tables Vol C Tables 4.2.6.8 and 6.1.1.4'
    'O' 'O' 0.0106 0.0060
                         'International Tables Vol C Tables 4.2.6.8 and 6.1.1.4'
    'S' 'S' 0.1246 0.1234
                         'International Tables Vol C Tables 4.2.6.8 and 6.1.1.4'
_computing_data_collection     'CrysAlis PRO (Agilent, 2012)'
_computing_cell_refinement     'CrysAlis PRO (Agilent, 2012)'
_computing_data_reduction     'CrysAlis RED (Agilent, 2012)'
_computing_structure_solution     'SUPERFLIP (Palatinus & Chapuis, 2007)'
_computing_structure_refinement     'SHELXL2012 (Sheldrick, 2008)'
_computing_molecular_graphics     'OLEX2 (Dolomanov <i>et al.</i>, 2009)'
_computing_publication_material     'OLEX2 (Dolomanov <i>et al.</i>, 2009)'
loop_
    _atom_site_type_symbol
    _atom_site_label
    _atom_site_fract_x
    _atom_site_fract_y
    _atom_site_fract_z
    _atom_site_U_iso_or_equiv
    _atom_site_adp_type
    _atom_site_calc_flag
    _atom_site_occupancy
    _atom_site_disorder_assembly
    _atom_site_disorder_group
    S S1 0.21259(6) 0.28834(7) 0.36426(6) 0.02286(19) Uani d 1 . .
    O O1 0.55069(19) 0.2003(2) 0.50127(19) 0.0280(4) Uani d 1 . .
    H H1 0.4936 0.2530 0.4608 0.042 Uiso calc 1 . .
    O O2 0.9881(2) 0.0943(3) 0.60376(19) 0.0309(5) Uani d 1 . .
    N N1 0.4600(2) 0.4175(3) 0.36942(19) 0.0220(4) Uani d 1 . .
    N N2 0.3540(2) 0.5019(3) 0.31878(19) 0.0220(4) Uani d 1 . .
    H H2 0.3628 0.5869 0.2929 0.026 Uiso calc 1 . .
    N N3 0.1393(2) 0.5407(3) 0.2551(2) 0.0240(4) Uani d 1 . .
    H H3 0.1595 0.6225 0.2317 0.029 Uiso calc 1 . .
    C C1 0.5729(2) 0.4652(3) 0.3762(2) 0.0198(4) Uani d 1 . .
    C C2 0.6806(2) 0.3678(3) 0.4335(2) 0.0201(5) Uani d 1 . .
    C C3 0.6655(2) 0.2410(3) 0.4935(2) 0.0207(5) Uani d 1 . .
    C C4 0.7702(3) 0.1533(3) 0.5478(2) 0.0245(5) Uani d 1 . .
    H H4 0.7585 0.0703 0.5862 0.029 Uiso calc 1 . .
    C C5 0.8923(3) 0.1875(3) 0.5459(2) 0.0232(5) Uani d 1 . .
    C C6 0.9109(3) 0.3099(3) 0.4871(2) 0.0260(5) Uani d 1 . .
    H H6 0.9923 0.3327 0.4844 0.031 Uiso calc 1 . .
    C C7 0.8055(3) 0.3967(3) 0.4329(2) 0.0250(5) Uani d 1 . .
    H H7 0.8182 0.4786 0.3939 0.030 Uiso calc 1 . .
    C C8 0.2350(2) 0.4514(3) 0.3095(2) 0.0192(4) Uani d 1 . .
    C C9 0.0037(3) 0.5110(4) 0.2322(3) 0.0299(6) Uani d 1 . .
    H H9A -0.0070 0.4535 0.2924 0.045 Uiso calc 1 . .
    H H9B -0.0298 0.4582 0.1624 0.045 Uiso calc 1 . .
    H H9C -0.0422 0.6016 0.2264 0.045 Uiso calc 1 . .
    C C10 0.5946(3) 0.6111(3) 0.3322(3) 0.0255(5) Uani d 1 . .
    H H10A 0.5542 0.6133 0.2517 0.038 Uiso calc 1 . .
    H H10B 0.6856 0.6278 0.3508 0.038 Uiso calc 1 . .
    H H10C 0.5580 0.6860 0.3658 0.038 Uiso calc 1 . .
    C C11 1.1161(3) 0.1303(4) 0.6095(3) 0.0349(7) Uani d 1 . .
    H H11A 1.1420 0.2195 0.6510 0.052 Uiso calc 1 . .
    H H11B 1.1191 0.1425 0.5344 0.052 Uiso calc 1 . .
    H H11C 1.1736 0.0529 0.6467 0.052 Uiso calc 1 . .
loop_
    _atom_site_aniso_label
    _atom_site_aniso_U_11
    _atom_site_aniso_U_22
    _atom_site_aniso_U_33
    _atom_site_aniso_U_12
    _atom_site_aniso_U_13
    _atom_site_aniso_U_23
    S1 0.0232(3) 0.0190(3) 0.0279(3) -0.0010(2) 0.0104(2) 0.0013(2)
    O1 0.0214(9) 0.0276(10) 0.0383(11) -0.0008(8) 0.0143(8) 0.0071(8)
    O2 0.0216(9) 0.0354(11) 0.0358(11) 0.0056(8) 0.0094(8) 0.0128(9)
    N1 0.0192(10) 0.0224(10) 0.0245(10) 0.0012(8) 0.0072(8) 0.0009(8)
    N2 0.0172(9) 0.0207(10) 0.0287(11) -0.0001(8) 0.0083(8) 0.0027(8)
    N3 0.0197(10) 0.0212(10) 0.0320(11) 0.0019(8) 0.0099(8) 0.0049(8)
    C1 0.0193(11) 0.0200(11) 0.0199(10) -0.0012(8) 0.0063(8) -0.0006(8)
    C2 0.0193(11) 0.0198(10) 0.0212(10) -0.0014(9) 0.0068(8) -0.0001(8)
    C3 0.0203(11) 0.0217(11) 0.0221(11) -0.0022(9) 0.0098(9) -0.0007(9)
    C4 0.0262(12) 0.0228(12) 0.0266(12) -0.0002(10) 0.0115(10) 0.0047(9)
    C5 0.0209(11) 0.0251(12) 0.0239(11) 0.0009(9) 0.0076(9) 0.0021(9)
    C6 0.0197(11) 0.0277(13) 0.0314(13) -0.0024(10) 0.0096(10) 0.0042(10)
    C7 0.0205(11) 0.0247(12) 0.0308(13) -0.0024(9) 0.0101(10) 0.0044(10)
    C8 0.0200(11) 0.0191(10) 0.0200(10) -0.0002(8) 0.0086(8) -0.0020(8)
    C9 0.0203(12) 0.0316(14) 0.0383(15) 0.0048(10) 0.0103(11) 0.0067(12)
    C10 0.0200(11) 0.0207(11) 0.0348(14) -0.0013(9) 0.0080(10) 0.0026(10)
    C11 0.0204(12) 0.0417(17) 0.0424(17) 0.0044(12) 0.0104(11) 0.0084(14)
_geom_special_details
;
 All esds (except the esd in the dihedral angle between two l.s. planes)
 are estimated using the full covariance matrix.  The cell esds are taken
 into account individually in the estimation of esds in distances, angles
 and torsion angles; correlations between esds in cell parameters are only
 used when they are defined by crystal symmetry.  An approximate (isotropic)
 treatment of cell esds is used for estimating esds involving l.s. planes.
;
loop_
    _geom_bond_atom_site_label_1
    _geom_bond_atom_site_label_2
    _geom_bond_site_symmetry_2
    _geom_bond_distance
    _geom_bond_publ_flag
    S1 C8 . 1.695(3) ?
    O1 H1 . 0.8200 ?
    O1 C3 . 1.350(3) ?
    O2 C5 . 1.362(3) ?
    O2 C11 . 1.423(4) ?
    N1 N2 . 1.366(3) ?
    N1 C1 . 1.290(3) ?
    N2 H2 . 0.8600 ?
    N2 C8 . 1.354(3) ?
    N3 H3 . 0.8600 ?
    N3 C8 . 1.328(3) ?
    N3 C9 . 1.446(4) ?
    C1 C2 . 1.465(4) ?
    C1 C10 . 1.494(4) ?
    C2 C3 . 1.422(4) ?
    C2 C7 . 1.400(4) ?
    C3 C4 . 1.383(4) ?
    C4 H4 . 0.9300 ?
    C4 C5 . 1.386(4) ?
    C5 C6 . 1.393(4) ?
    C6 H6 . 0.9300 ?
    C6 C7 . 1.383(4) ?
    C7 H7 . 0.9300 ?
    C9 H9A . 0.9600 ?
    C9 H9B . 0.9600 ?
    C9 H9C . 0.9600 ?
    C10 H10A . 0.9600 ?
    C10 H10B . 0.9600 ?
    C10 H10C . 0.9600 ?
    C11 H11A . 0.9600 ?
    C11 H11B . 0.9600 ?
    C11 H11C . 0.9600 ?
loop_
    _geom_angle_atom_site_label_1
    _geom_angle_atom_site_label_2
    _geom_angle_atom_site_label_3
    _geom_angle_site_symmetry_1
    _geom_angle_site_symmetry_3
    _geom_angle
    _geom_angle_publ_flag
    C3 O1 H1 . . 109.5 ?
    C5 O2 C11 . . 117.3(2) ?
    C1 N1 N2 . . 119.4(2) ?
    N1 N2 H2 . . 120.1 ?
    C8 N2 N1 . . 119.8(2) ?
    C8 N2 H2 . . 120.1 ?
    C8 N3 H3 . . 117.4 ?
    C8 N3 C9 . . 125.1(2) ?
    C9 N3 H3 . . 117.4 ?
    N1 C1 C2 . . 115.4(2) ?
    N1 C1 C10 . . 123.1(2) ?
    C2 C1 C10 . . 121.5(2) ?
    C3 C2 C1 . . 122.5(2) ?
    C7 C2 C1 . . 121.1(2) ?
    C7 C2 C3 . . 116.4(2) ?
    O1 C3 C2 . . 122.7(2) ?
    O1 C3 C4 . . 116.6(2) ?
    C4 C3 C2 . . 120.7(2) ?
    C3 C4 H4 . . 119.6 ?
    C3 C4 C5 . . 120.8(2) ?
    C5 C4 H4 . . 119.6 ?
    O2 C5 C4 . . 115.5(2) ?
    O2 C5 C6 . . 124.2(2) ?
    C4 C5 C6 . . 120.3(2) ?
    C5 C6 H6 . . 120.8 ?
    C7 C6 C5 . . 118.5(2) ?
    C7 C6 H6 . . 120.8 ?
    C2 C7 H7 . . 118.3 ?
    C6 C7 C2 . . 123.4(2) ?
    C6 C7 H7 . . 118.3 ?
    N2 C8 S1 . . 122.13(19) ?
    N3 C8 S1 . . 123.55(19) ?
    N3 C8 N2 . . 114.3(2) ?
    N3 C9 H9A . . 109.5 ?
    N3 C9 H9B . . 109.5 ?
    N3 C9 H9C . . 109.5 ?
    H9A C9 H9B . . 109.5 ?
    H9A C9 H9C . . 109.5 ?
    H9B C9 H9C . . 109.5 ?
    C1 C10 H10A . . 109.5 ?
    C1 C10 H10B . . 109.5 ?
    C1 C10 H10C . . 109.5 ?
    H10A C10 H10B . . 109.5 ?
    H10A C10 H10C . . 109.5 ?
    H10B C10 H10C . . 109.5 ?
    O2 C11 H11A . . 109.5 ?
    O2 C11 H11B . . 109.5 ?
    O2 C11 H11C . . 109.5 ?
    H11A C11 H11B . . 109.5 ?
    H11A C11 H11C . . 109.5 ?
    H11B C11 H11C . . 109.5 ?
loop_
    _geom_torsion_atom_site_label_1
    _geom_torsion_atom_site_label_2
    _geom_torsion_atom_site_label_3
    _geom_torsion_atom_site_label_4
    _geom_torsion_site_symmetry_1
    _geom_torsion_site_symmetry_2
    _geom_torsion_site_symmetry_3
    _geom_torsion_site_symmetry_4
    _geom_torsion
    _geom_torsion_publ_flag
    O1 C3 C4 C5 . . . . -179.1(3) ?
    O2 C5 C6 C7 . . . . -179.2(3) ?
    N1 N2 C8 S1 . . . . 2.8(3) ?
    N1 N2 C8 N3 . . . . -177.6(2) ?
    N1 C1 C2 C3 . . . . -9.8(4) ?
    N1 C1 C2 C7 . . . . 171.0(2) ?
    N2 N1 C1 C2 . . . . 179.1(2) ?
    N2 N1 C1 C10 . . . . 0.7(4) ?
    C1 N1 N2 C8 . . . . 178.8(2) ?
    C1 C2 C3 O1 . . . . 0.6(4) ?
    C1 C2 C3 C4 . . . . -179.0(2) ?
    C1 C2 C7 C6 . . . . 178.9(3) ?
    C2 C3 C4 C5 . . . . 0.5(4) ?
    C3 C2 C7 C6 . . . . -0.4(4) ?
    C3 C4 C5 O2 . . . . 179.1(2) ?
    C3 C4 C5 C6 . . . . -1.2(4) ?
    C4 C5 C6 C7 . . . . 1.0(4) ?
    C5 C6 C7 C2 . . . . -0.2(4) ?
    C7 C2 C3 O1 . . . . 179.8(2) ?
    C7 C2 C3 C4 . . . . 0.3(4) ?
    C9 N3 C8 S1 . . . . -1.7(4) ?
    C9 N3 C8 N2 . . . . 178.7(3) ?
    C10 C1 C2 C3 . . . . 168.6(2) ?
    C10 C1 C2 C7 . . . . -10.6(4) ?
    C11 O2 C5 C4 . . . . -176.4(3) ?
    C11 O2 C5 C6 . . . . 3.8(4) ?
loop_
    _geom_hbond_atom_site_label_D
    _geom_hbond_atom_site_label_H
    _geom_hbond_atom_site_label_A
    _geom_hbond_site_symmetry_A
    _geom_hbond_distance_DH
    _geom_hbond_distance_HA
    _geom_hbond_distance_DA
    _geom_hbond_angle_DHA
    O1 H1 N1 . 0.82 1.85 2.566(3) 144.6
    C10 H10A O2 4_565 0.96 2.59 3.301(4) 131.5
    C10 H10C O1 3_666 0.96 2.57 3.481(4) 157.8
_shelxl_version_number         .000002012
_iucr_refine_instructions_details
;
TITL BJA-15 in P21/n #14
CELL 0.71073 10.9881 9.1468 12.55754 90 109.4003 90
ZERR 4 0.00077 0.00058 0.00086 0 0.0082 0
LATT 1
SYMM 0.5-X,0.5+Y,0.5-Z
SFAC C H N O S
UNIT 44 60 12 8 4
EQIV $1 0.5-X,0.5+Y,0.5-Z
EQIV $2 1-X,1-Y,1-Z
EQIV $3 -0.5+X,0.5-Y,-0.5+Z
L.S. 20
PLAN  15
HTAB O1 N1
HTAB N2 S1_$1
HTAB N3 S1_$1
HTAB C10 O1_$2
HTAB C10 O2_$3
REM reset to P21/n #14
BOND $H
CONF
fmap 2
acta
OMIT -12 1 3
REM <HKL>F:/Collaborator%20Papers-2013/Anderson's%20New%20Papers/BJA-15-Next-1
REM /olex2_BJA-15/bja-15.hkl</HKL>
WGHT    0.090700    2.429000
FVAR       5.30061
S1    5    0.212590    0.288339    0.364261    11.00000    0.02316    0.01895 =
         0.02787    0.00134    0.01035   -0.00100
O1    4    0.550686    0.200307    0.501275    11.00000    0.02144    0.02759 =
         0.03832    0.00707    0.01426   -0.00084
AFIX 147
H1    2    0.493623    0.253027    0.460786    11.00000   -1.50000
AFIX   0
O2    4    0.988085    0.094337    0.603760    11.00000    0.02159    0.03535 =
         0.03583    0.01278    0.00945    0.00561
N1    3    0.460005    0.417452    0.369424    11.00000    0.01916    0.02242 =
         0.02447    0.00088    0.00722    0.00125
N2    3    0.354003    0.501924    0.318782    11.00000    0.01722    0.02066 =
         0.02869    0.00274    0.00827   -0.00006
AFIX  43
H2    2    0.362771    0.586870    0.292881    11.00000   -1.20000
AFIX   0
N3    3    0.139289    0.540680    0.255126    11.00000    0.01971    0.02121 =
         0.03201    0.00492    0.00986    0.00188
AFIX  43
H3    2    0.159470    0.622543    0.231714    11.00000   -1.20000
AFIX   0
C1    1    0.572872    0.465167    0.376244    11.00000    0.01929    0.02004 =
         0.01985   -0.00062    0.00633   -0.00122
C2    1    0.680638    0.367786    0.433529    11.00000    0.01933    0.01979 =
         0.02118   -0.00011    0.00676   -0.00141
C3    1    0.665489    0.241014    0.493465    11.00000    0.02025    0.02170 =
         0.02213   -0.00068    0.00981   -0.00218
C4    1    0.770185    0.153282    0.547847    11.00000    0.02616    0.02282 =
         0.02664    0.00472    0.01151   -0.00019
AFIX  43
H4    2    0.758535    0.070337    0.586200    11.00000   -1.20000
AFIX   0
C5    1    0.892325    0.187521    0.545868    11.00000    0.02086    0.02506 =
         0.02385    0.00206    0.00764    0.00095
C6    1    0.910921    0.309892    0.487101    11.00000    0.01969    0.02774 =
         0.03140    0.00422    0.00957   -0.00240
AFIX  43
H6    2    0.992331    0.332686    0.484410    11.00000   -1.20000
AFIX   0
C7    1    0.805532    0.396708    0.432851    11.00000    0.02050    0.02474 =
         0.03079    0.00441    0.01007   -0.00244
AFIX  43
H7    2    0.818244    0.478563    0.393886    11.00000   -1.20000
AFIX   0
C8    1    0.235047    0.451421    0.309508    11.00000    0.01998    0.01910 =
         0.01997   -0.00196    0.00857   -0.00024
C9    1    0.003687    0.510990    0.232185    11.00000    0.02025    0.03157 =
         0.03825    0.00667    0.01028    0.00484
AFIX 137
H9A   2   -0.006986    0.453508    0.292437    11.00000   -1.50000
H9B   2   -0.029782    0.458179    0.162444    11.00000   -1.50000
H9C   2   -0.042179    0.601576    0.226447    11.00000   -1.50000
AFIX   0
C10   1    0.594615    0.611103    0.332196    11.00000    0.02005    0.02067 =
         0.03485    0.00256    0.00804   -0.00127
AFIX 137
H10A  2    0.554212    0.613255    0.251678    11.00000   -1.50000
H10B  2    0.685574    0.627794    0.350837    11.00000   -1.50000
H10C  2    0.558029    0.686023    0.365772    11.00000   -1.50000
AFIX   0
C11   1    1.116133    0.130252    0.609452    11.00000    0.02041    0.04168 =
         0.04241    0.00838    0.01036    0.00440
AFIX 137
H11A  2    1.142045    0.219527    0.651020    11.00000   -1.50000
H11B  2    1.119139    0.142530    0.534443    11.00000   -1.50000
H11C  2    1.173580    0.052923    0.646734    11.00000   -1.50000
AFIX   0
HKLF 4
REM  BJA-15 in P21/n #14
REM R1 =  0.0755 for    3320 Fo > 4sig(Fo)  and  0.0899 for all    4104 data
REM    158 parameters refined using      0 restraints
END
WGHT      0.0915      2.3821
REM Highest difference peak  1.212,  deepest hole -0.464,  1-sigma level  0.127
Q1    1   0.1856  0.2875  0.2908  11.00000  0.05    1.21
Q2    1   0.1265  0.2883  0.3373  11.00000  0.05    1.15
Q3    1   0.3009  0.2883  0.3900  11.00000  0.05    1.08
Q4    1   0.2401  0.2884  0.4370  11.00000  0.05    1.08
Q5    1   0.1587  0.2875  0.4143  11.00000  0.05    1.01
Q6    1   0.2762  0.2878  0.3229  11.00000  0.05    0.82
Q7    1   0.7408  0.3857  0.4271  11.00000  0.05    0.68
Q8    1   0.1025  0.2848  0.2741  11.00000  0.05    0.65
Q9    1   0.8226  0.1670  0.5258  11.00000  0.05    0.60
Q10   1   0.8385  0.1617  0.5545  11.00000  0.05    0.60
Q11   1   0.6460  0.6166  0.2814  11.00000  0.05    0.59
Q12   1   0.0660  0.5288  0.2339  11.00000  0.05    0.57
Q13   1   0.1594  0.2904  0.2236  11.00000  0.05    0.53
Q14   1   1.0112  0.0922  0.6680  11.00000  0.05    0.51
Q15   1   1.0549  0.1137  0.6116  11.00000  0.05    0.51
REM The information below was added by Olex2.
REM
REM R1 = 0.0755 for 3320 Fo > 4sig(Fo) and 0.0899 for all 14415 data
REM n/a parameters refined using n/a restraints
REM Highest difference peak 1.21, deepest hole -0.46
REM Mean Shift 0, Max Shift 0.
REM +++ Tabular Listing of Refinement Information +++
REM R1_all = 0.0899
REM R1_gt = 0.0755
REM wR_ref = 0.2305
REM GOOF = 1.156
REM Shift_max = 0
REM Shift_mean = 0
REM Reflections_all = 14415
REM Reflections_gt = 3320
REM Parameters = n/a
REM Hole = 1.21
REM Peak = -0.46
REM Flack = n/a
;
