# Supplementary material for: 2-[1-(2-Hy­droxy-4-meth­oxy­phen­yl)ethyl­idene]-N-methyl­hydrazinecarbo­thio­amide
Source: Acta Crystallogr Sect E Struct Rep Online. 2013 Jul 24;69(Pt 8):o1315. doi: 10.1107/S1600536813019831 (PMC3793802; doi:10.1107/S1600536813019831)
Supplement: Supplementary file 2 [file e-69-o1315-Isup2.hkl]

#
# h,k,l, Fc-squared, Fo-squared, sigma(Fo-squared), status flag
#
data_I
_shelx_refln_list_code          4
_shelx_F_calc_maximum      156.01
_exptl_crystal_F_000       536.00
_reflns_d_resolution_high  0.6522

loop_
 _space_group_symop_operation_xyz
 'x, y, z'
 '-x+1/2, y+1/2, -z+1/2'
 '-x, -y, -z'
 'x-1/2, -y-1/2, z-1/2'

_cell_length_a    10.9881
_cell_length_b     9.1468
_cell_length_c    12.5575
_cell_angle_alpha  90.000
_cell_angle_beta  109.400
_cell_angle_gamma  90.000

_shelx_F_squared_multiplier     1.000

loop_
 _refln_index_h
 _refln_index_k
 _refln_index_l
 _refln_F_squared_calc
 _refln_F_squared_meas
 _refln_F_squared_sigma
 _refln_observed_status
   2   0   0          2.84          8.22         1.61 o
   4   0   0        254.64        220.10         7.33 o
   6   0   0         49.97        102.76         4.67 o
   8   0   0          2.75          8.52         1.68 o
  10   0   0        215.59        198.11        17.48 o
  12   0   0         41.38         40.23         5.39 o
  14   0   0         80.03         77.94         8.39 o
   1   1   0       2704.58       4646.14        29.16 o
   2   1   0        265.09        266.94         6.99 o
   3   1   0         10.35          9.67         0.88 o
   4   1   0       2490.53       2394.72        18.12 o
   5   1   0        814.00        812.57         9.64 o
   6   1   0       1048.20       1077.07        16.22 o
   7   1   0         33.73         46.95         3.31 o
   8   1   0          9.69         14.85         3.75 o
   9   1   0         60.91         62.86         4.90 o
  10   1   0         13.03         10.39         2.04 o
  11   1   0         14.67         25.57         4.16 o
  12   1   0        147.78        130.94         8.40 o
  13   1   0          8.16         16.36         3.68 o
  14   1   0         64.87         63.48         5.96 o
  15   1   0         33.21         24.55         4.38 o
   0   2   0         26.96         25.65         2.75 o
   1   2   0        257.65        327.10         8.24 o
   2   2   0       2018.04       2495.19       119.20 o
   3   2   0        106.76        104.31         3.25 o
   4   2   0         24.52         14.02         1.33 o
   5   2   0       3964.96       3994.52        40.30 o
   6   2   0        558.20        548.31         9.62 o
   7   2   0          0.01          1.70         0.95 o
   8   2   0        626.29        578.28        10.57 o
   9   2   0        137.66        131.04         7.26 o
  10   2   0        236.65        214.69         8.73 o
  11   2   0         50.64         60.81         5.06 o
  12   2   0        171.76        158.55         9.49 o
  13   2   0          3.61         -0.84         3.07 o
  14   2   0         14.54         15.37         3.43 o
  15   2   0         32.65         25.15         5.28 o
   1   3   0         26.21         52.67         3.76 o
   2   3   0       1993.98       2616.63       148.16 o
   3   3   0         24.15         14.26         1.40 o
   4   3   0        289.20        287.15         7.65 o
   5   3   0         39.16         21.59         2.00 o
   6   3   0       1861.81       1739.68        18.81 o
   7   3   0        892.76        897.23        14.02 o
   8   3   0         54.40         53.24         3.83 o
   9   3   0        283.81        257.40        10.38 o
  10   3   0        206.69        216.35        11.61 o
  11   3   0         75.94        113.48         8.00 o
  12   3   0          0.00         -0.39         1.38 o
  13   3   0          4.48          0.33         3.37 o
  14   3   0          0.95         -2.97         2.97 o
  15   3   0         32.84         31.05         9.35 o
   0   4   0         90.37        193.50        10.67 o
   1   4   0       2395.23       4536.17       112.86 o
   2   4   0        198.26        287.97         7.29 o
   3   4   0         74.30         71.98         4.00 o
   4   4   0          0.35          6.02         1.46 o
   5   4   0         11.64         16.04         1.89 o
   6   4   0         56.23         46.15         3.24 o
   7   4   0         20.14         19.34         2.29 o
   8   4   0          0.66          0.76         1.12 o
   9   4   0        111.10         87.91         6.11 o
  10   4   0        137.46        102.32         6.99 o
  11   4   0         48.11         57.32         5.57 o
  12   4   0          0.28          5.09         2.93 o
  13   4   0        350.13        329.08        17.93 o
  14   4   0        303.85        318.51        27.28 o
   1   5   0       3290.57       6290.02        50.97 o
   2   5   0         56.26         92.00         5.28 o
   3   5   0        370.85        411.65        18.57 o
   4   5   0         81.93         81.17         5.76 o
   5   5   0        961.47        892.40        20.23 o
   6   5   0        270.96        255.89         9.91 o
   7   5   0        361.26        363.62        12.01 o
   8   5   0        571.54        467.92        13.50 o
   9   5   0        277.02        269.16        11.00 o
  10   5   0          3.04         28.64         6.36 o
  11   5   0          0.38          8.65         3.44 o
  12   5   0         86.16         87.11         8.82 o
  13   5   0          1.23          2.42         2.17 o
  14   5   0         89.16         98.07        12.84 o
   0   6   0          3.00          1.20         1.30 o
   1   6   0       1412.41       2880.56        55.23 o
   2   6   0          8.90         14.31         1.55 o
   3   6   0       1188.65       1248.34        25.72 o
   4   6   0        246.63        242.68        11.88 o
   5   6   0        111.05        113.69         7.65 o
   6   6   0         75.80         61.34         5.29 o
   7   6   0        112.85         94.94         6.60 o
   8   6   0         78.47         64.62         5.61 o
   9   6   0         56.22         62.56         6.71 o
  10   6   0          0.46          2.97         2.89 o
  11   6   0        235.22        241.97        14.65 o
  12   6   0          7.80          7.06        10.66 o
  13   6   0         65.07         55.20         9.22 o
   1   7   0        149.44        272.93        11.43 o
   2   7   0         23.57         36.65         4.15 o
   3   7   0       1957.44       2468.64        46.28 o
   4   7   0        115.19        108.46         7.13 o
   5   7   0        233.66        216.78        14.40 o
   6   7   0        549.73        518.57        23.35 o
   7   7   0        640.01        650.94        18.37 o
   8   7   0         28.24         21.49         3.54 o
   9   7   0         59.52         58.19         6.64 o
  10   7   0          0.90          8.78         4.96 o
  11   7   0        136.07        147.81        15.46 o
  12   7   0          2.66         27.87        29.31 o
   0   8   0         12.70         15.83         2.77 o
   1   8   0        617.23       1021.06        18.95 o
   2   8   0          9.19         11.16         2.10 o
   3   8   0        169.34        166.99         8.92 o
   4   8   0        120.40        102.98         7.23 o
   5   8   0         60.01         52.78         7.56 o
   6   8   0        452.23        407.90        21.82 o
   7   8   0        124.32        104.28         9.49 o
   8   8   0          6.11          5.27         2.44 o
   9   8   0          2.69          0.69         5.09 o
  10   8   0          3.81          0.41         3.79 o
  11   8   0         57.87         71.89        19.07 o
   1   9   0          1.14         -0.52         1.21 o
   2   9   0        129.85        159.07         8.04 o
   3   9   0         15.02         18.10         3.28 o
   4   9   0        110.40         94.50         7.16 o
   5   9   0        447.83        433.25        26.97 o
   6   9   0         49.53         55.47         8.69 o
   7   9   0        352.15        323.40        18.51 o
   8   9   0         20.39         34.31        10.27 o
   9   9   0         31.93         33.18         7.57 o
  10   9   0         81.06        103.16        13.62 o
   0  10   0        468.56        814.90        26.54 o
   1  10   0          8.31         17.78         2.78 o
   2  10   0         63.57         85.74         7.91 o
   3  10   0        201.71        206.81        12.10 o
   4  10   0         24.95         25.53         5.35 o
   5  10   0          7.71          4.05         4.36 o
   6  10   0          1.63          4.62         3.98 o
   7  10   0         17.77         12.65         3.36 o
   8  10   0         22.23         19.86         5.57 o
   9  10   0         53.41         51.49         9.54 o
   1  11   0         26.47         37.03         7.09 o
   2  11   0          5.08         14.70         4.75 o
   3  11   0         37.41         44.81         5.97 o
   4  11   0         19.51         11.93         4.77 o
   5  11   0         22.39         18.44         4.12 o
   6  11   0        295.54        286.41        20.33 o
   7  11   0         21.23         20.66         5.34 o
   8  11   0         29.88         19.39         6.15 o
   9  11   0         19.83         13.94         6.51 o
   0  12   0        252.56        377.58        31.53 o
   1  12   0         61.22         96.22        11.37 o
   2  12   0        166.13        220.21        18.41 o
   3  12   0         81.09         82.60        14.57 o
   4  12   0          2.48          3.46         3.52 o
   5  12   0         11.15          5.88         2.42 o
   6  12   0         97.22         94.25        10.44 o
   1  13   0          4.01          3.46         4.79 o
   2  13   0         89.97        122.20        16.37 o
   3  13   0          5.50          5.03         3.31 o
   4  13   0         50.31         52.46        12.71 o
   5  13   0         20.34         28.76        12.46 o
 -15   0   1         86.67         85.25        11.77 o
 -13   0   1        222.28        246.01        14.05 o
 -11   0   1         60.92         65.70         7.83 o
  -9   0   1        920.55        944.86        34.02 o
  -7   0   1        468.05        404.33        10.52 o
  -5   0   1        203.70        122.26         4.85 o
  -3   0   1        256.75        247.40         7.73 o
   3   0   1       5781.58       5285.22        37.14 o
   5   0   1        566.99        545.00        20.83 o
   7   0   1         98.16         70.46         8.84 o
   9   0   1       5847.42       5217.11       107.34 o
  11   0   1         75.20         61.26         7.87 o
  13   0   1        152.48        150.44        11.51 o
  15   0   1        162.71        148.61        20.59 o
 -16   1   1          3.94         -2.76         4.75 o
 -15   1   1         57.80         52.71         7.67 o
 -14   1   1          0.34          1.33         1.93 o
 -13   1   1        119.16        126.40         7.84 o
 -12   1   1         14.35         52.88         5.57 o
 -11   1   1         87.04         88.51         7.21 o
 -10   1   1          0.00         -1.01         1.01 o
  -9   1   1        169.07        184.45         7.93 o
  -8   1   1          2.21          0.66         0.79 o
  -7   1   1       2057.88       1879.89        17.94 o
  -6   1   1         20.70         41.00         2.28 o
  -5   1   1        274.85        226.87         4.92 o
  -4   1   1         70.26         58.07         2.22 o
  -3   1   1       3900.12       3901.15        75.80 o
  -2   1   1       3228.62       3314.57        44.86 o
   1   1   1        304.87        452.57        30.99 o
   2   1   1          9.40         12.80         1.13 o
   3   1   1        152.76        158.58         8.41 o
   4   1   1        269.73        331.31         8.89 o
   5   1   1        399.04        395.42         8.45 o
   6   1   1         85.93        105.78         4.58 o
   7   1   1        321.54        274.79         7.02 o
   8   1   1       1594.51       1422.07        26.54 o
   9   1   1        134.41        136.04         7.39 o
  10   1   1          0.57          2.58         1.68 o
  11   1   1        234.19        229.37         9.64 o
  12   1   1          9.39         16.26         2.97 o
  13   1   1        220.15        221.47        10.79 o
  14   1   1          9.33         11.26         2.70 o
  15   1   1         14.94          2.04         3.12 o
 -15   2   1          0.71         -3.36         3.36 o
 -14   2   1         38.60         37.58         5.25 o
 -13   2   1         70.69         68.85         6.31 o
 -12   2   1        117.68        168.24         9.64 o
 -11   2   1        182.49        189.44         8.53 o
 -10   2   1        198.24        221.91        10.02 o
  -9   2   1       2804.31       2703.85        28.45 o
  -8   2   1         92.15        111.02         5.47 o
  -7   2   1        387.22        349.30         9.03 o
  -6   2   1        103.08         93.97         4.50 o
  -5   2   1       1471.55       1635.18        17.33 o
  -4   2   1          7.80          8.24         0.98 o
  -3   2   1          8.12          9.52         0.90 o
  -2   2   1       1335.17       1319.77        28.86 o
  -1   2   1        342.14        459.74       107.62 o
   0   2   1       3925.58       4362.76        78.24 o
   1   2   1         95.53        164.54        17.59 o
   2   2   1         33.73         40.18         2.04 o
   3   2   1       1694.82       1658.80        20.91 o
   4   2   1       4591.11       4963.07        37.17 o
   5   2   1        148.35        117.44         4.04 o
   6   2   1         41.94         52.02         2.65 o
   7   2   1        387.08        375.87         9.25 o
   8   2   1         29.17         30.75         3.52 o
   9   2   1         44.73         37.60         4.08 o
  10   2   1          2.00          1.18         1.17 o
  11   2   1         57.39         51.52         5.23 o
  12   2   1         12.02          5.91         2.27 o
  13   2   1          5.92          2.86         1.56 o
  14   2   1         47.03         46.47         6.45 o
  15   2   1         13.71          8.23         3.67 o
 -15   3   1        166.41        135.83        14.75 o
 -14   3   1         27.29         18.19         4.84 o
 -13   3   1         54.68         61.90         6.45 o
 -12   3   1          0.01         -1.52         1.52 o
 -11   3   1          4.76         25.00         5.43 o
 -10   3   1        206.85        217.46        13.06 o
  -9   3   1         28.98         31.37         3.20 o
  -8   3   1         67.33         55.83         3.70 o
  -7   3   1         34.35         36.81         2.98 o
  -6   3   1         20.74         43.51         3.20 o
  -5   3   1        642.69        606.88        10.58 o
  -4   3   1        943.23        951.26        12.52 o
  -3   3   1       2307.49       2296.49        27.73 o
  -2   3   1       1737.43       2299.09       133.01 o
  -1   3   1       2505.53       4786.49       223.40 o
   0   3   1        580.78        683.92        64.99 o
   1   3   1        653.06       1147.09        87.55 o
   2   3   1         15.92         22.72         1.59 o
   3   3   1       2333.73       2673.36        36.93 o
   4   3   1         90.81        119.16         4.95 o
   5   3   1        427.91        424.38         8.80 o
   6   3   1        208.14        209.17         6.37 o
   7   3   1         46.83         47.42         3.08 o
   8   3   1        300.10        249.13         8.13 o
   9   3   1        229.35        195.80         9.18 o
  10   3   1        330.00        342.80        12.86 o
  11   3   1        301.59        288.60        11.16 o
  12   3   1          4.92          0.12         2.14 o
  13   3   1         33.13         30.31         5.62 o
  14   3   1          0.01         -0.23         2.88 o
 -15   4   1         31.04         29.27         8.84 o
 -14   4   1         17.39         32.92         7.73 o
 -13   4   1          0.60         57.97        45.90 o
 -12   4   1         33.24         31.22         4.08 o
 -11   4   1         47.10         64.59         6.07 o
 -10   4   1        543.02        477.06        14.96 o
  -9   4   1         19.35         18.81         2.38 o
  -8   4   1        180.87        182.24         7.11 o
  -7   4   1         83.04         75.82         4.40 o
  -6   4   1         95.67         87.80         4.59 o
  -5   4   1        292.27        285.35         7.93 o
  -4   4   1       3344.65       3462.58        33.84 o
  -3   4   1          6.01          5.74         1.32 o
  -2   4   1        800.10        929.27        17.54 o
  -1   4   1       5266.85       8823.91       441.11 o
   0   4   1        194.82        317.24        27.77 o
   1   4   1        422.23        709.00        55.71 o
   2   4   1        777.61       1000.93        64.30 o
   3   4   1         45.27         38.31         2.49 o
   4   4   1        360.12        312.11        10.86 o
   5   4   1        170.37        199.44         7.30 o
   6   4   1         18.44         20.12         2.22 o
   7   4   1        432.14        402.06        10.01 o
   8   4   1        293.28        273.07         8.28 o
   9   4   1          0.10          2.98         1.46 o
  10   4   1          6.70          5.74         1.91 o
  11   4   1         39.00         49.14         6.43 o
  12   4   1        121.47        120.74         8.93 o
  13   4   1         62.43         56.20         7.44 o
  14   4   1        122.24        130.68        15.10 o
 -14   5   1        312.09        316.67        22.97 o
 -13   5   1          4.74          1.94         4.63 o
 -12   5   1          8.48         23.81        18.89 o
 -11   5   1          7.74          6.31         2.08 o
 -10   5   1          1.37         -1.50         1.50 o
  -9   5   1         89.46         81.96         5.35 o
  -8   5   1        350.13        299.47         9.71 o
  -7   5   1        196.08        186.49         7.42 o
  -6   5   1       1323.25       1264.72        21.46 o
  -5   5   1        700.25        670.02        15.13 o
  -4   5   1        378.68        307.52        10.90 o
  -3   5   1       1047.54       1285.15        32.38 o
  -2   5   1        151.14        174.68         6.10 o
  -1   5   1          0.20          2.24         0.94 o
   0   5   1          7.95          8.28         2.06 o
   1   5   1        787.82       1595.44        28.57 o
   2   5   1        171.88        175.65         6.39 o
   3   5   1         97.95        120.12         7.05 o
   4   5   1          0.42          0.24         1.29 o
   5   5   1          0.10          1.86         1.42 o
   6   5   1       1007.01       1053.71        20.22 o
   7   5   1         94.85        100.81         6.30 o
   8   5   1         14.89         10.17         2.01 o
   9   5   1        130.57        123.06         7.57 o
  10   5   1        381.80        360.86        16.66 o
  11   5   1         74.02         61.96         7.56 o
  12   5   1          0.13         -2.52         2.70 o
  13   5   1          0.08          2.24         4.23 o
 -13   6   1          0.00          2.19         7.03 o
 -12   6   1          8.15         12.78         6.15 o
 -11   6   1          3.58         53.72        34.69 o
 -10   6   1        365.36        360.67        16.67 o
  -9   6   1          3.29          5.10         2.11 o
  -8   6   1       1086.57        983.69        21.41 o
  -7   6   1         10.76         10.61         2.06 o
  -6   6   1        429.97        400.99        13.16 o
  -5   6   1          1.41         -5.47         5.47 o
  -4   6   1         18.13         14.95         2.46 o
  -3   6   1         61.40         74.99         5.56 o
  -2   6   1        115.10        162.22         9.48 o
  -1   6   1          0.74          3.88         1.10 o
   0   6   1        461.55        781.81        19.37 o
   1   6   1         57.83        109.45         4.47 o
   2   6   1        744.05        923.00        46.96 o
   3   6   1         20.69         29.48         3.41 o
   4   6   1        858.91        824.54        20.42 o
   5   6   1        703.03        693.42        19.33 o
   6   6   1        548.39        472.15        16.69 o
   7   6   1         69.93         50.33         4.87 o
   8   6   1        133.45        104.32         8.59 o
   9   6   1          0.57         -2.60         2.60 o
  10   6   1         11.41          4.73         1.73 o
  11   6   1         10.47         10.00         3.71 o
  12   6   1          8.21          3.52         2.28 o
  13   6   1          0.43         -2.05         4.58 o
 -13   7   1          0.12         -4.49         5.05 o
 -12   7   1          7.57          9.61         6.10 o
 -11   7   1          9.16         39.63        17.30 o
 -10   7   1          0.07          1.24         1.56 o
  -9   7   1         10.50          9.38         2.43 o
  -8   7   1        264.40        254.71        11.55 o
  -7   7   1        220.28        197.29        12.34 o
  -6   7   1        527.85        493.32        19.02 o
  -5   7   1          0.05          1.19         1.81 o
  -4   7   1       1384.91       1319.36        25.24 o
  -3   7   1        319.14        369.54        15.43 o
  -2   7   1        773.78       1117.35        21.53 o
  -1   7   1         40.39         66.24         5.21 o
   0   7   1        100.39        164.05         7.18 o
   1   7   1         41.90         72.80         5.18 o
   2   7   1        131.46        133.55         5.53 o
   3   7   1       1071.12       1099.28        18.89 o
   4   7   1         89.22         88.85         9.07 o
   5   7   1        602.72        563.76        23.65 o
   6   7   1         19.92         19.37         3.64 o
   7   7   1        250.82        214.11        10.79 o
   8   7   1         73.67         71.64         7.22 o
   9   7   1          0.97          1.63         3.97 o
  10   7   1        214.09        204.63        13.62 o
  11   7   1         11.92         15.89         4.48 o
  12   7   1        346.12        368.20        25.51 o
 -12   8   1         80.17        113.09        14.75 o
 -11   8   1          3.12          4.97         5.34 o
 -10   8   1        199.33        191.40        17.19 o
  -9   8   1         63.31         56.52         9.12 o
  -8   8   1         23.11         17.31         3.88 o
  -7   8   1          9.57          7.83         6.10 o
  -6   8   1        128.77        123.31        10.17 o
  -5   8   1         31.77         28.61         3.76 o
  -4   8   1          0.03          0.26         1.96 o
  -3   8   1        243.54        271.79        15.08 o
  -2   8   1        205.14        251.94        12.02 o
  -1   8   1         68.83        108.15         6.30 o
   0   8   1        402.91        712.72        15.80 o
   1   8   1        437.13        683.81        17.00 o
   2   8   1          5.93          6.47         1.33 o
   3   8   1        418.17        458.38        21.19 o
   4   8   1        418.46        417.08        17.04 o
   5   8   1         51.42         40.74         6.65 o
   6   8   1        169.37        164.04        14.14 o
   7   8   1         10.86          6.53         3.36 o
   8   8   1         35.64         37.15         5.55 o
   9   8   1          0.32         -0.16         3.10 o
  10   8   1         13.87         12.39         4.28 o
  11   8   1        158.45        153.81        22.54 o
 -11   9   1         13.16          8.10         4.48 o
 -10   9   1         18.41         31.74        11.17 o
  -9   9   1          5.85          1.61         4.61 o
  -8   9   1        103.77         94.62         9.47 o
  -7   9   1         17.79          7.45         3.83 o
  -6   9   1        149.82        150.40        11.80 o
  -5   9   1          4.33          1.60         3.51 o
  -4   9   1         23.67         26.15         3.39 o
  -3   9   1        810.62        831.37        21.22 o
  -2   9   1        370.04        495.58        16.06 o
  -1   9   1        201.36        320.65        11.29 o
   0   9   1        170.40        277.14        10.40 o
   1   9   1         19.78         25.89         3.19 o
   2   9   1        303.76        353.20        15.31 o
   3   9   1          4.96          2.10         4.33 o
   4   9   1          0.43         -1.97         2.76 o
   5   9   1         26.57         27.56         5.93 o
   6   9   1         60.01         65.37        13.34 o
   7   9   1        172.63        189.71        13.74 o
   8   9   1        263.81        251.12        19.77 o
   9   9   1         38.26         28.49         7.39 o
  10   9   1         54.99         57.74        10.47 o
 -10  10   1          7.88         37.43        15.77 o
  -9  10   1         41.58         37.81         8.70 o
  -8  10   1         86.97         86.71         9.92 o
  -7  10   1        127.63        145.66        12.64 o
  -6  10   1         65.03         74.56         7.39 o
  -5  10   1         58.97         57.24         8.14 o
  -4  10   1          0.41          0.94         1.60 o
  -3  10   1         89.52         90.52         6.49 o
  -2  10   1         94.96        132.53         8.37 o
  -1  10   1          0.15         -1.21         1.21 o
   0  10   1          9.77         17.82         3.79 o
   1  10   1         86.38        144.23         9.99 o
   2  10   1        225.52        270.45        14.07 o
   3  10   1        122.06        115.84        11.36 o
   4  10   1         43.04         31.39         6.11 o
   5  10   1         66.10         60.94         8.96 o
   6  10   1        210.14        190.54        16.18 o
   7  10   1          6.06          1.60         2.69 o
   8  10   1          7.45          7.91         4.24 o
   9  10   1          3.39          0.72         3.43 o
  -9  11   1         15.26         15.14         7.34 o
  -8  11   1          0.08         -0.58         2.12 o
  -7  11   1        211.37        189.84        14.55 o
  -6  11   1         23.82         29.68         5.01 o
  -5  11   1         22.73          7.58         1.95 o
  -4  11   1        116.64        109.19        11.73 o
  -3  11   1        418.44        469.92        24.65 o
  -2  11   1        280.25        403.67        22.94 o
  -1  11   1         95.74        154.52        13.89 o
   0  11   1         18.89         30.47         4.63 o
   1  11   1         38.86         55.89         6.53 o
   2  11   1        185.42        221.13        16.21 o
   3  11   1         20.74         18.04         4.21 o
   4  11   1          0.01          1.17         2.74 o
   5  11   1         63.48         58.75         8.51 o
   6  11   1          8.12          4.06         2.35 o
   7  11   1         38.67         29.16         6.37 o
   8  11   1          0.02         -0.38         3.10 o
  -7  12   1          2.70         -9.51         9.51 o
  -6  12   1         29.29         39.74         9.14 o
  -5  12   1         11.99          4.99         2.74 o
  -4  12   1          0.62          3.38         2.94 o
  -3  12   1         33.43         39.89         8.09 o
  -2  12   1          0.31          1.13         3.20 o
  -1  12   1         48.42         72.49         9.80 o
   0  12   1         36.71         44.91         7.91 o
   1  12   1         58.04         82.10        10.94 o
   2  12   1         32.37         43.33         7.87 o
   3  12   1        397.53        412.18        24.50 o
   4  12   1         21.79         14.37         6.43 o
   5  12   1         44.11         33.26         5.79 o
   6  12   1         71.50         67.57         8.99 o
   7  12   1         14.65         27.06         8.79 o
  -5  13   1         81.56         92.31        23.71 o
  -3  13   1         24.43         25.50         6.31 o
  -2  13   1        186.53        252.86        20.01 o
  -1  13   1        155.66        231.94        18.33 o
   0  13   1         20.23         24.89         7.08 o
   1  13   1         29.63         40.13         7.64 o
   2  13   1         16.00         18.10         5.07 o
   3  13   1         30.29         40.03         8.58 o
   4  13   1          5.01          4.62         3.82 o
   5  13   1         61.14         59.37        14.19 o
 -16   0   2         17.55         27.09         7.15 o
 -14   0   2        684.37        661.73        37.21 o
 -12   0   2         28.26         22.33         4.43 o
 -10   0   2          6.22         12.69         3.45 o
  -8   0   2        225.42        201.98         9.99 o
  -6   0   2       3892.72       3956.73        42.95 o
  -4   0   2        392.85        375.95         8.91 o
  -2   0   2        491.57        519.64        27.96 o
   0   0   2       1541.88       1505.30        17.86 o
   2   0   2        542.92        559.19         8.62 o
   4   0   2        290.14        288.20        10.30 o
   6   0   2        698.99        597.54        19.72 o
   8   0   2       3531.21       3303.98        49.21 o
  10   0   2        130.65        121.66        10.72 o
  12   0   2          2.77          2.47         1.91 o
  14   0   2          7.95         10.15         6.14 o
 -16   1   2         78.90         54.35        11.16 o
 -15   1   2          0.28          6.40         3.57 o
 -14   1   2         28.69         25.00         4.34 o
 -13   1   2         19.70         55.39         6.48 o
 -12   1   2        335.59        308.18        12.42 o
 -11   1   2          0.61         31.44         5.06 o
 -10   1   2         20.41         10.89         2.17 o
  -9   1   2       1348.82       1209.73        22.88 o
  -8   1   2          0.80          1.52         1.07 o
  -7   1   2        145.74        156.46         6.06 o
  -6   1   2         72.83         70.50         3.33 o
  -5   1   2        163.42        176.15         4.56 o
  -4   1   2       1723.01       1680.28        17.23 o
  -3   1   2          8.51          9.79         0.75 o
  -2   1   2       2172.27       2397.73        22.17 o
  -1   1   2        690.66        663.38        11.70 o
   0   1   2        840.94        944.08        14.10 o
   1   1   2        206.25        222.61         7.69 o
   2   1   2       4188.48       3946.25        26.85 o
   3   1   2        176.58        170.68         6.20 o
   4   1   2        737.16        759.41        23.11 o
   5   1   2        528.39        520.56        12.99 o
   6   1   2          0.76          2.56         0.70 o
   7   1   2        203.16        149.98        10.63 o
   8   1   2       2278.80       2149.23        33.33 o
   9   1   2         11.35         11.85         2.43 o
  10   1   2        183.38        170.93         8.03 o
  11   1   2         11.52          8.93         1.87 o
  12   1   2         74.63         80.63         6.22 o
  13   1   2        186.01        184.43        11.11 o
  14   1   2        121.00        107.73        10.15 o
  15   1   2          5.04          0.74         3.50 o
 -15   2   2          1.57         -3.71         3.71 o
 -14   2   2         43.69         48.83         6.10 o
 -13   2   2         13.07         19.71         6.68 o
 -12   2   2        108.44        175.30         8.56 o
 -11   2   2          0.07         84.47         8.97 o
 -10   2   2        720.78        689.16        15.26 o
  -9   2   2       2989.77       2935.72        38.43 o
  -8   2   2        457.47        403.71        10.47 o
  -7   2   2         54.57         29.49         2.70 o
  -6   2   2        172.72        127.72         5.18 o
  -5   2   2        294.99        334.74         6.65 o
  -4   2   2        875.70        861.50        10.09 o
  -3   2   2        550.01        553.61         9.52 o
  -2   2   2         60.99         88.59         3.14 o
  -1   2   2       1219.24       1233.37        14.97 o
   0   2   2      15454.14      15510.91        46.96 o
   1   2   2       2298.83       2333.61       126.94 o
   2   2   2       2309.76       2261.52        26.61 o
   3   2   2        787.61        834.55        12.14 o
   4   2   2       2861.62       3218.81        31.36 o
   5   2   2         99.07         83.09         4.48 o
   6   2   2        669.60        631.35        13.29 o
   7   2   2         43.19         40.20         3.08 o
   8   2   2          0.51          1.70         1.14 o
   9   2   2        235.91        221.50         8.73 o
  10   2   2         28.17         31.69         3.59 o
  11   2   2         12.89         13.60         2.56 o
  12   2   2         17.59         21.70         3.88 o
  13   2   2         50.79         54.68         7.50 o
  14   2   2          3.97          0.84         4.43 o
 -15   3   2          0.07          4.54         4.25 o
 -14   3   2        123.67        133.78        11.16 o
 -13   3   2        255.73        274.52        13.17 o
 -12   3   2         73.74         71.49         6.15 o
 -11   3   2         39.91         40.89         4.50 o
 -10   3   2        325.35        363.99        17.41 o
  -9   3   2         45.58         56.08         3.97 o
  -8   3   2        588.39        557.94        12.73 o
  -7   3   2          0.04         -0.22         1.18 o
  -6   3   2        553.18        621.03        12.20 o
  -5   3   2        203.33        240.83         6.05 o
  -4   3   2          6.34          4.56         0.87 o
  -3   3   2       1767.62       1871.95        17.48 o
  -2   3   2        449.94        496.82         8.54 o
  -1   3   2       1603.47       1896.92        18.65 o
   0   3   2        715.38        699.02        13.74 o
   1   3   2        774.02       1205.23        20.57 o
   2   3   2         11.44          1.97         0.53 o
   3   3   2        480.41        594.40        11.71 o
   4   3   2        241.87        218.49         6.54 o
   5   3   2        133.33        156.76         6.17 o
   6   3   2        228.86        233.41         6.46 o
   7   3   2          0.00         -0.03         1.19 o
   8   3   2         26.24         15.51         2.37 o
   9   3   2        141.05        135.18         7.71 o
  10   3   2        337.86        304.42        11.02 o
  11   3   2        109.74        100.48         7.50 o
  12   3   2          0.19         -1.95         2.13 o
  13   3   2         42.17         38.58         6.45 o
  14   3   2         68.14         66.61         8.31 o
 -15   4   2         56.25         45.79        11.96 o
 -14   4   2          4.90          5.25         5.63 o
 -13   4   2          4.58          4.41         2.30 o
 -12   4   2         26.88         45.78         7.20 o
 -11   4   2        181.80        181.20         9.54 o
 -10   4   2        192.48        262.28        20.48 o
  -9   4   2         67.05         71.96         4.63 o
  -8   4   2         17.44         19.06         2.39 o
  -7   4   2        717.67        662.30        12.96 o
  -6   4   2        943.17        921.11        14.70 o
  -5   4   2        690.85        696.20        12.26 o
  -4   4   2         69.79        108.75         6.67 o
  -3   4   2        380.04        454.88        13.05 o
  -2   4   2        123.98        164.41         4.39 o
  -1   4   2        806.94       1081.99        74.66 o
   0   4   2       1014.67       1186.19        17.64 o
   1   4   2         98.84        119.52         9.47 o
   2   4   2        315.96        361.55        19.17 o
   3   4   2        106.26        105.87         3.92 o
   4   4   2        162.54        132.87         7.33 o
   5   4   2        191.96        187.92         9.20 o
   6   4   2         35.64         37.48         2.94 o
   7   4   2        637.59        555.44        13.82 o
   8   4   2        664.72        575.73        15.04 o
   9   4   2         26.47         35.72         5.09 o
  10   4   2          6.99          9.10         2.86 o
  11   4   2         78.21         87.19         7.45 o
  12   4   2          1.38          0.76         1.81 o
  13   4   2          4.57         -1.51         2.61 o
  14   4   2        150.67        132.64        22.37 o
 -15   5   2        215.37        201.78        24.27 o
 -14   5   2         37.00        122.21        54.95 o
 -13   5   2         76.24         84.37        11.49 o
 -12   5   2         66.45         77.57         8.03 o
 -11   5   2        297.66        328.92        16.16 o
 -10   5   2         12.63          9.84         2.03 o
  -9   5   2         53.03         48.17         3.96 o
  -8   5   2         89.23         86.42         5.18 o
  -7   5   2         75.79         77.84         4.73 o
  -6   5   2        841.68        806.23        16.74 o
  -5   5   2          6.02          3.56         1.18 o
  -4   5   2         36.73         28.12         3.37 o
  -3   5   2       1384.15       1499.44        34.06 o
  -2   5   2         70.03        116.32         5.57 o
  -1   5   2        937.61       1193.13        97.41 o
   0   5   2       1449.38       2204.56       190.74 o
   1   5   2       2364.07       3259.02        29.98 o
   2   5   2        367.19        394.72         9.73 o
   3   5   2        736.50        712.69        20.65 o
   4   5   2         80.06         82.65         4.77 o
   5   5   2         72.06         78.50         6.32 o
   6   5   2        112.18        103.06         7.60 o
   7   5   2         34.26         24.39         3.01 o
   8   5   2          6.70          3.36         1.76 o
   9   5   2        576.35        540.98        20.09 o
  10   5   2          0.04          3.54         2.30 o
  11   5   2         32.45         33.61         5.94 o
  12   5   2          1.35         -0.59         2.23 o
  13   5   2         11.31          2.85         2.61 o
 -14   6   2          0.20         -1.38         5.06 o
 -13   6   2          0.93          0.46         5.35 o
 -12   6   2         32.70         44.05         9.88 o
 -11   6   2         74.57         66.18         9.90 o
 -10   6   2         23.15         56.06         8.50 o
  -9   6   2        192.23        189.05         9.44 o
  -8   6   2          0.84         23.92         4.24 o
  -7   6   2         27.96         38.18         5.19 o
  -6   6   2       1265.04       1232.81        32.75 o
  -5   6   2        390.93        362.54        11.99 o
  -4   6   2         47.54         45.85         4.54 o
  -3   6   2          0.64          1.28         1.11 o
  -2   6   2          0.25         -0.81         0.83 o
  -1   6   2          7.69         13.08         3.31 o
   0   6   2          0.11         -0.30         0.68 o
   1   6   2        369.75        624.97        11.69 o
   2   6   2          8.43         16.57         2.90 o
   3   6   2       1851.98       1827.83        30.71 o
   4   6   2         13.26          9.84         2.23 o
   5   6   2       1476.15       1376.15        28.23 o
   6   6   2        180.86        145.84         9.69 o
   7   6   2        684.09        615.65        17.27 o
   8   6   2          5.61          5.21         2.14 o
   9   6   2         47.40         33.21         5.26 o
  10   6   2          1.26          4.40         2.12 o
  11   6   2         95.98         84.04         9.05 o
  12   6   2          3.16         -0.78         2.29 o
 -13   7   2         39.11         28.09         6.80 o
 -12   7   2          9.01         16.06         6.20 o
 -11   7   2          8.97          3.78         2.46 o
 -10   7   2         81.05         80.81        10.65 o
  -9   7   2         40.20         36.68         5.68 o
  -8   7   2        285.05        256.66        14.50 o
  -7   7   2        147.39        154.48        12.20 o
  -6   7   2         22.93         23.17         4.11 o
  -5   7   2        200.07        189.97         9.12 o
  -4   7   2         15.64         22.97         3.72 o
  -3   7   2       1092.53       1104.32        27.64 o
  -2   7   2          3.28          8.45         1.90 o
  -1   7   2        310.12        485.25        23.80 o
   0   7   2        145.87        164.51        19.24 o
   1   7   2       1318.24       1953.68        28.78 o
   2   7   2        258.70        311.63        21.56 o
   3   7   2        331.91        329.87        16.84 o
   4   7   2          3.77         -2.66         3.24 o
   5   7   2        503.04        495.29        18.01 o
   6   7   2        143.53        151.16        10.28 o
   7   7   2          9.95          5.75         1.65 o
   8   7   2         31.05         21.42         3.91 o
   9   7   2        152.06        142.81        11.37 o
  10   7   2          0.41          1.75         2.76 o
  11   7   2        114.10        110.90        10.92 o
  12   7   2         71.73         73.81        17.23 o
 -12   8   2         18.83         59.61        17.35 o
 -11   8   2          2.74          1.51         5.42 o
 -10   8   2         17.81         77.27        13.01 o
  -9   8   2        141.44        152.35        11.67 o
  -8   8   2         96.62         82.56         8.63 o
  -7   8   2        138.68        119.07         9.99 o
  -6   8   2         65.76         57.54         6.78 o
  -5   8   2        367.83        372.70        13.56 o
  -4   8   2         28.31         25.89         3.52 o
  -3   8   2        103.87        101.05         5.73 o
  -2   8   2        140.29        139.37        11.11 o
  -1   8   2         22.31         24.69         3.11 o
   0   8   2         47.11         60.66         4.67 o
   1   8   2        418.93        593.14        29.57 o
   2   8   2        790.43        838.80        24.40 o
   3   8   2        199.88        197.33        13.44 o
   4   8   2        129.97        120.92        10.94 o
   5   8   2        140.30        136.93        13.49 o
   6   8   2         75.36         73.37         9.70 o
   7   8   2        365.61        366.58        15.29 o
   8   8   2          5.15          5.88         2.76 o
   9   8   2         86.94         82.35         9.14 o
  10   8   2        140.81        145.54        12.35 o
  11   8   2         76.35         83.79         9.64 o
 -11   9   2        103.76        117.79        14.68 o
 -10   9   2         17.63         27.91         7.78 o
  -9   9   2          1.54          1.30         3.27 o
  -8   9   2          1.83          5.31         3.13 o
  -7   9   2          0.39          0.85         3.14 o
  -6   9   2         29.99         15.43         5.87 o
  -5   9   2         23.61         21.30         3.60 o
  -4   9   2        162.89        141.07         8.40 o
  -3   9   2         11.99         22.59         3.73 o
  -2   9   2        617.36        790.22        81.14 o
  -1   9   2         57.08         85.94         6.15 o
   0   9   2         53.02         80.30         5.63 o
   1   9   2        364.39        545.62        73.24 o
   2   9   2          9.63          8.28         3.01 o
   3   9   2        384.62        359.82        19.14 o
   4   9   2          1.90         -0.12         1.83 o
   5   9   2          2.14          4.51         2.87 o
   6   9   2         82.62         78.89        10.27 o
   7   9   2          2.31          4.92         3.91 o
   8   9   2          0.65          4.09         3.26 o
   9   9   2          8.40         -2.94         5.09 o
  10   9   2          3.96          3.41         4.51 o
 -10  10   2         46.23         35.00         9.69 o
  -9  10   2        136.04        140.04        18.49 o
  -8  10   2         60.49         58.88         8.68 o
  -7  10   2         25.83         27.59         5.89 o
  -6  10   2        129.06        128.70         8.26 o
  -5  10   2         29.31         21.19         2.54 o
  -4  10   2          2.18          0.65         1.45 o
  -3  10   2          8.30          9.47         2.55 o
  -2  10   2         21.84         26.30         4.68 o
  -1  10   2          1.73          1.10         1.74 o
   0  10   2          5.92          6.82         2.52 o
   1  10   2         39.10         44.65         7.51 o
   2  10   2         20.58         23.08         5.31 o
   3  10   2         59.90         61.80         8.64 o
   4  10   2         20.57         14.37         4.26 o
   5  10   2         84.36         64.93         9.18 o
   6  10   2         13.39         18.16         6.06 o
   7  10   2         47.19         41.42         8.33 o
   8  10   2         86.42         77.48        11.35 o
   9  10   2         15.04          5.18         3.40 o
  -9  11   2          5.33          2.45         4.97 o
  -8  11   2         37.79         39.42         7.03 o
  -7  11   2        103.10        112.66        11.76 o
  -6  11   2          1.00         -2.78         3.04 o
  -5  11   2         11.28          3.21         2.80 o
  -4  11   2        219.49        255.32        17.89 o
  -3  11   2        312.61        405.73        63.05 o
  -2  11   2        256.45        387.56        31.01 o
  -1  11   2        112.33        164.40        11.03 o
   0  11   2        137.52        200.74        12.54 o
   1  11   2          4.27          3.81         1.73 o
   2  11   2        234.88        268.66        20.04 o
   3  11   2          1.22          3.00         2.38 o
   4  11   2         11.23          2.13         2.81 o
   5  11   2          4.72          1.92         4.54 o
   6  11   2          5.90         20.73         7.67 o
   7  11   2          8.88          3.53         3.10 o
   8  11   2         40.21         18.91         8.17 o
  -7  12   2         20.38         16.10         7.94 o
  -6  12   2        118.54        109.35        14.77 o
  -5  12   2          0.40          1.59         4.10 o
  -4  12   2         51.03         60.15         9.21 o
  -3  12   2          2.20         -1.03         7.34 o
  -2  12   2         23.90         27.80         6.17 o
  -1  12   2          3.61          2.95         6.11 o
   0  12   2         10.46         12.65         4.83 o
   1  12   2         35.89         46.70         8.09 o
   2  12   2        346.92        381.41        23.38 o
   3  12   2          0.26         -2.39         2.39 o
   4  12   2         51.52         42.00         6.30 o
   5  12   2          4.19          9.71         4.59 o
   6  12   2        168.76        137.71        20.51 o
   7  12   2         11.01          6.97         4.04 o
  -4  13   2         65.90         91.99        23.61 o
  -3  13   2        244.83        287.01        31.42 o
  -2  13   2         75.52        112.69        13.46 o
  -1  13   2         17.69         35.86         7.66 o
   0  13   2        132.51        195.15        20.51 o
   1  13   2          9.59          3.83         5.24 o
   2  13   2        135.66        156.68        15.74 o
   3  13   2          2.80          4.35         2.50 o
   4  13   2         30.25         39.20        11.57 o
 -15   0   3         89.07         79.73        16.95 o
 -13   0   3         25.96         26.24         8.10 o
 -11   0   3          0.35         -2.58         2.58 o
  -9   0   3         88.22         77.45         5.46 o
  -7   0   3        297.57        315.37        11.90 o
  -5   0   3      15173.43      15757.29        55.03 o
  -3   0   3       2370.17       2265.13        20.36 o
  -1   0   3       4125.24       3885.50        19.95 o
   1   0   3          3.75          3.48         0.63 o
   3   0   3         52.10         48.25         2.66 o
   5   0   3         81.23         75.88         6.16 o
   7   0   3        147.94        143.86        10.00 o
   9   0   3          1.64          1.38         1.35 o
  11   0   3        531.55        504.73        23.47 o
  13   0   3          0.02         -1.53         2.64 o
 -16   1   3         71.29         74.74        12.56 o
 -15   1   3         16.15         21.35         5.66 o
 -14   1   3          0.02         13.70         4.79 o
 -13   1   3         55.19         48.76         6.15 o
 -11   1   3        247.03        229.25         8.60 o
 -10   1   3        874.22        783.01        22.76 o
  -9   1   3        213.81        295.28        13.31 o
  -8   1   3        182.65        178.68         6.82 o
  -7   1   3        589.45        573.82        14.67 o
  -6   1   3       1054.04       1077.83        15.32 o
  -5   1   3        174.32        178.97         4.34 o
  -4   1   3         23.23         22.01         1.18 o
  -3   1   3        990.09        979.69        14.14 o
  -2   1   3        757.17        740.19        10.46 o
  -1   1   3      21040.33      22418.00       172.97 o
   0   1   3       5479.30       5309.80        41.63 o
   1   1   3       5379.52       5236.96        49.77 o
   2   1   3         26.58         23.24         1.27 o
   3   1   3         26.46         11.54         1.03 o
   4   1   3         29.04         33.85         2.11 o
   5   1   3       1126.00        992.76        27.06 o
   6   1   3         78.49         63.06         2.39 o
   7   1   3        146.87        134.65         6.76 o
   8   1   3         36.95         42.08         4.42 o
   9   1   3         86.98         93.09         7.31 o
  10   1   3          0.21          2.45         1.37 o
  11   1   3         14.72         14.90         2.82 o
  12   1   3          3.50          2.28         1.32 o
  13   1   3          1.91          4.97         2.02 o
  14   1   3         22.63         18.17         4.35 o
 -15   2   3        162.14        186.15        14.78 o
 -14   2   3          0.07         14.84         3.76 o
 -13   2   3         88.27         94.67         8.77 o
 -12   2   3          2.99         72.88         5.98 o
 -11   2   3         82.54         85.25         6.76 o
 -10   2   3        177.81        343.03        13.02 o
  -9   2   3        171.21        442.08        45.61 o
  -8   2   3         42.92         70.51         4.45 o
  -7   2   3        386.67        361.37         9.15 o
  -6   2   3         85.16         74.40         3.29 o
  -5   2   3        663.58        629.45         8.91 o
  -4   2   3        208.77        213.48         6.74 o
  -3   2   3       1087.09       1089.13        19.65 o
  -2   2   3          8.36          6.88         0.76 o
  -1   2   3      11607.63      11971.54        29.98 o
   0   2   3      16607.26      16625.10       116.27 o
   1   2   3         28.99         32.20         2.67 o
   2   2   3         24.84         26.03         2.24 o
   3   2   3        146.46        182.21         3.75 o
   4   2   3          6.57          4.74         0.68 o
   5   2   3        762.96        700.22        11.05 o
   6   2   3        739.01        731.49        12.52 o
   7   2   3          1.45          1.87         0.73 o
   8   2   3          8.92          8.62         1.64 o
   9   2   3         18.51         11.16         2.50 o
  10   2   3        113.52        117.30         7.80 o
  11   2   3        140.46        137.35         8.83 o
  12   2   3        105.00        102.86         9.54 o
  13   2   3         90.40         87.97         9.22 o
  14   2   3          0.75          1.47         2.70 o
 -15   3   3        129.95        145.87        16.61 o
 -14   3   3         14.19         62.39        19.88 o
 -13   3   3        137.22        287.15        18.43 o
 -12   3   3        163.75        207.16        12.73 o
 -11   3   3         18.85         57.44         5.70 o
 -10   3   3        269.52        341.63        16.34 o
  -9   3   3        345.19        348.09        12.20 o
  -8   3   3         45.64         52.57         4.55 o
  -7   3   3        599.98        530.35        11.62 o
  -6   3   3         33.56         38.16         2.45 o
  -5   3   3        449.02        464.15         9.11 o
  -4   3   3         32.36         25.55         2.09 o
  -3   3   3        467.55        475.88         9.70 o
  -2   3   3         11.08         18.18         1.63 o
  -1   3   3        112.11        133.57         3.14 o
   0   3   3        200.86        200.72         5.12 o
   1   3   3       2363.15       2570.90        87.13 o
   2   3   3        215.67        230.10         5.62 o
   3   3   3        197.51        255.43         9.82 o
   4   3   3       1667.04       1605.46        33.25 o
   5   3   3        192.62        174.31         5.25 o
   6   3   3         93.07         76.92         3.83 o
   7   3   3          7.77          5.98         1.59 o
   8   3   3         65.84         50.53         3.83 o
   9   3   3          1.23          2.23         1.48 o
  10   3   3          3.93          4.77         2.55 o
  11   3   3          1.76          3.53         2.19 o
  12   3   3        100.96        122.00        10.59 o
  13   3   3         23.66         21.43         4.79 o
  14   3   3          6.97         10.30         7.93 o
 -15   4   3        213.89        233.28        17.96 o
 -14   4   3          8.20         14.44         4.34 o
 -13   4   3         12.75         13.25         4.41 o
 -12   4   3         11.84         25.75         4.85 o
 -11   4   3         30.29        124.85         9.90 o
 -10   4   3         53.23         84.41         7.48 o
  -9   4   3        155.20        155.75         7.74 o
  -8   4   3         12.07         11.79         1.91 o
  -7   4   3        587.49        525.17        11.46 o
  -6   4   3       2266.80       2063.79        28.34 o
  -5   4   3         17.33         22.04         2.49 o
  -4   4   3          4.07          3.61         0.73 o
  -3   4   3        937.93       1049.21        19.49 o
  -2   4   3       3481.84       3737.79        30.43 o
  -1   4   3        451.80        451.04         8.66 o
   0   4   3         61.25         62.79         5.61 o
   1   4   3         14.46         14.18         2.14 o
   2   4   3        193.91        179.53         3.82 o
   3   4   3          0.82          3.88         1.30 o
   4   4   3         34.35         46.74         3.43 o
   5   4   3        503.35        484.99        15.43 o
   6   4   3         31.36         33.60         3.05 o
   7   4   3        559.59        439.80        12.05 o
   8   4   3         13.71         18.30         3.63 o
   9   4   3        346.03        313.51        15.23 o
  10   4   3         74.18         68.92         7.60 o
  11   4   3        123.63        140.29         9.75 o
  12   4   3         14.23          3.04         6.08 o
  13   4   3          0.42         -2.79         3.44 o
  14   4   3         19.91         20.77         8.57 o
 -15   5   3          0.41         38.15         8.49 o
 -14   5   3         72.03         84.71        12.05 o
 -13   5   3          0.01         62.34         9.75 o
 -12   5   3        326.38        379.52        18.16 o
 -11   5   3         12.81        160.18        38.78 o
 -10   5   3         22.26         33.54         3.53 o
  -9   5   3         14.05         17.37         2.87 o
  -8   5   3         92.30         94.67         5.39 o
  -7   5   3         24.23         19.07         2.44 o
  -6   5   3       1578.30       1477.02        23.84 o
  -5   5   3          0.52          0.27         1.12 o
  -4   5   3          1.79          1.88         0.97 o
  -3   5   3         28.23         33.27         2.16 o
  -2   5   3        470.44        542.19        11.58 o
  -1   5   3          2.58          1.43         0.55 o
   0   5   3       1878.05       2006.73        35.55 o
   1   5   3        192.65        220.73        14.67 o
   2   5   3        742.83        762.77        11.21 o
   3   5   3       1586.45       1521.81        25.15 o
   4   5   3        299.50        329.47         9.46 o
   5   5   3         35.08         32.51         4.29 o
   6   5   3        324.39        293.60        13.25 o
   7   5   3        154.54        120.20         8.93 o
   8   5   3          8.58          6.73         2.38 o
   9   5   3        157.32        138.86        10.62 o
  10   5   3         28.11         11.94         3.57 o
  11   5   3          6.14          7.82         3.15 o
  12   5   3         62.21         50.61         5.98 o
  13   5   3          8.01          1.24         5.58 o
 -14   6   3         77.37         69.78        14.28 o
 -13   6   3        161.80        161.81        16.25 o
 -12   6   3          3.23         12.95         4.07 o
 -11   6   3          5.75         37.99        12.91 o
 -10   6   3         19.58         30.03         5.15 o
  -9   6   3        167.47        166.59        11.47 o
  -8   6   3        530.56        460.26        18.04 o
  -7   6   3        328.12        312.24        14.43 o
  -6   6   3       1333.57       1258.09        23.50 o
  -5   6   3        106.25        108.56         6.59 o
  -4   6   3          0.23          1.81         1.64 o
  -3   6   3         17.68         22.58         2.65 o
  -2   6   3       1113.06       1071.39        42.71 o
  -1   6   3         55.53         67.77         4.37 o
   0   6   3        113.80        115.20         4.88 o
   1   6   3        135.06        153.27         7.51 o
   2   6   3        872.92        881.21        16.76 o
   3   6   3        647.06        626.75        16.90 o
   4   6   3         46.99         40.60         4.55 o
   5   6   3          0.50          0.73         1.82 o
   6   6   3        298.17        309.59        14.43 o
   7   6   3          2.68          4.35         1.92 o
   8   6   3        326.58        296.06        15.18 o
   9   6   3          1.08          3.23         3.37 o
  10   6   3         18.29         20.99         4.71 o
  11   6   3          0.00          4.44         3.41 o
  12   6   3         99.94        106.56         9.44 o
 -13   7   3          9.03         31.11        10.49 o
 -12   7   3        390.08        432.35        34.08 o
 -11   7   3         22.80         27.55         6.52 o
 -10   7   3        116.28        162.82        15.40 o
  -9   7   3         11.20         10.18         4.13 o
  -8   7   3        562.63        515.26        22.89 o
  -7   7   3        544.87        502.45        19.66 o
  -6   7   3         77.65         65.01         6.01 o
  -5   7   3         47.25         45.35         4.46 o
  -4   7   3         83.83         75.10         4.95 o
  -3   7   3        112.71        105.06         6.02 o
  -2   7   3        279.85        269.72         8.29 o
  -1   7   3         99.60        104.44         6.93 o
   0   7   3        801.47        911.23        75.04 o
   1   7   3        104.33        136.53         6.47 o
   2   7   3          0.14          1.21         1.50 o
   3   7   3          3.49          6.72         2.85 o
   4   7   3        699.39        658.65        20.21 o
   5   7   3        205.34        198.16        11.83 o
   6   7   3        139.27        141.97        10.50 o
   7   7   3         66.12         74.22         7.97 o
   8   7   3         22.37         17.62         4.43 o
   9   7   3         19.94         18.37         4.79 o
  10   7   3          0.93         -2.33         2.33 o
  11   7   3          8.48         15.59         5.58 o
  12   7   3         14.44          7.78         4.91 o
 -12   8   3         21.34         40.89         9.23 o
 -11   8   3          4.21          1.69         4.20 o
 -10   8   3          0.87          6.21         4.32 o
  -9   8   3          0.21          6.60         2.76 o
  -8   8   3          8.67         16.01         4.00 o
  -7   8   3          0.06          2.96         2.38 o
  -6   8   3        196.07        180.44         9.84 o
  -5   8   3         19.87         24.00         3.09 o
  -4   8   3       1364.63       1336.46        23.62 o
  -3   8   3          2.53          5.70         1.62 o
  -2   8   3        121.40        170.74        16.10 o
  -1   8   3        197.10        231.18        19.22 o
   0   8   3         81.79         90.07         5.66 o
   1   8   3        121.76        142.47         7.67 o
   2   8   3          6.20          7.06         2.18 o
   3   8   3         11.52          8.33         2.43 o
   4   8   3         23.44         24.15         5.02 o
   5   8   3        113.39        104.41        11.00 o
   6   8   3        222.63        220.77        13.55 o
   7   8   3         72.04         75.82         8.26 o
   8   8   3        113.48        107.37        10.08 o
   9   8   3         39.09         40.81         6.66 o
  10   8   3        154.90        186.15        14.11 o
  11   8   3        187.24        199.20        24.68 o
 -11   9   3         11.74         57.49        13.66 o
 -10   9   3        144.68        134.40        14.64 o
  -9   9   3         44.98         38.56         5.96 o
  -8   9   3        153.09        153.15        12.47 o
  -7   9   3        312.01        312.87        17.41 o
  -6   9   3          6.96          4.53         1.38 o
  -5   9   3         69.18         55.43         4.78 o
  -4   9   3        192.62        184.41         8.17 o
  -3   9   3        576.22        563.07        43.57 o
  -2   9   3          1.92          0.24         1.44 o
  -1   9   3        139.82        166.62        14.72 o
   0   9   3        203.62        237.45        17.71 o
   1   9   3         17.55         17.56         4.55 o
   2   9   3        258.42        277.86        17.39 o
   3   9   3         10.80         17.87         4.44 o
   4   9   3          6.24          3.48         1.98 o
   5   9   3        270.80        243.94        17.52 o
   6   9   3          0.65          4.38         4.15 o
   7   9   3        154.83        147.21        14.77 o
   8   9   3          0.35         -3.44         3.81 o
   9   9   3         33.81         25.45         4.63 o
  10   9   3         19.08         14.16         5.82 o
 -10  10   3          1.71         14.59         7.31 o
  -9  10   3         23.69         21.76         8.03 o
  -8  10   3          2.29          7.06         4.34 o
  -7  10   3        153.43        175.15        13.58 o
  -6  10   3         80.33         81.81         5.66 o
  -5  10   3        166.25        152.66         8.48 o
  -4  10   3         27.18         36.45         4.71 o
  -3  10   3         76.31         68.71         8.54 o
  -2  10   3        158.93        197.10        11.99 o
  -1  10   3         19.52         24.67         5.06 o
   0  10   3        140.23        174.51        11.59 o
   1  10   3        163.61        174.67        11.78 o
   2  10   3          3.47          5.72         3.12 o
   3  10   3          9.68         11.33         3.91 o
   4  10   3         44.30         27.66         8.34 o
   5  10   3         83.05         75.47        10.17 o
   6  10   3        156.32        128.58        13.88 o
   7  10   3        107.90        102.00        12.61 o
   8  10   3         13.33          8.11         4.50 o
  -9  11   3        180.49        200.24        27.45 o
  -8  11   3         26.11         29.03         6.75 o
  -7  11   3         12.75          8.20         2.98 o
  -6  11   3         11.50          6.84         3.53 o
  -5  11   3         39.12         47.14         8.85 o
  -4  11   3        119.09        120.94        10.89 o
  -3  11   3         22.30         19.21         4.40 o
  -2  11   3          3.94          5.28         2.79 o
  -1  11   3         31.04         34.86         5.47 o
   0  11   3         50.06         71.27         7.96 o
   1  11   3        145.92        164.63        11.80 o
   2  11   3        218.34        254.03        14.81 o
   3  11   3         29.91         25.88         5.52 o
   4  11   3         63.32         59.44         8.94 o
   5  11   3        219.22        205.59        17.35 o
   6  11   3        131.96        121.48        14.55 o
   7  11   3         38.67         38.74         8.23 o
  -8  12   3          2.80          1.32         3.98 o
  -7  12   3         47.37         32.15        12.41 o
  -6  12   3          0.29          4.11         4.23 o
  -5  12   3        155.92        131.57        16.50 o
  -4  12   3         22.24         31.70         8.68 o
  -3  12   3        185.58        220.27        17.80 o
  -2  12   3         34.53         40.56        13.69 o
  -1  12   3         16.25         18.95         5.30 o
   0  12   3         18.38         11.78         4.20 o
   1  12   3         55.45         55.33         7.45 o
   2  12   3         18.93          8.28         2.68 o
   3  12   3          2.16          1.84         2.25 o
   4  12   3          6.00          4.12         4.11 o
   5  12   3        105.45        104.16        12.83 o
   6  12   3          6.26          3.48         4.72 o
  -2  13   3          0.52         10.33         7.28 o
  -1  13   3         50.53         56.99        15.05 o
   0  13   3          0.40         -4.39         4.39 o
   1  13   3         99.62         93.89        12.26 o
   2  13   3         27.26         36.08         8.23 o
   3  13   3         44.64         54.12        13.57 o
 -16   0   4         48.27         43.78        13.09 o
 -14   0   4        117.88        119.43        19.65 o
 -12   0   4        438.85        444.42        19.77 o
 -10   0   4        554.18        442.38        17.48 o
  -8   0   4        335.83        321.77        11.25 o
  -6   0   4        697.82        690.84        12.59 o
  -4   0   4        925.25        822.25        14.09 o
  -2   0   4        222.61        162.89         3.80 o
   0   0   4        736.36        672.81         9.16 o
   2   0   4        826.20        724.79        12.68 o
   4   0   4        996.45        987.25        17.90 o
   6   0   4          5.28          6.60         2.45 o
   8   0   4        696.35        681.86        24.06 o
  10   0   4        233.55        223.18        21.95 o
  12   0   4        171.43        173.89        21.25 o
 -16   1   4         38.57         46.75        10.08 o
 -15   1   4         24.05         29.49         9.51 o
 -14   1   4         12.15          7.91         5.38 o
 -13   1   4         10.01         49.19         6.40 o
 -12   1   4        103.56        127.20         7.52 o
 -11   1   4          0.11        135.33        10.81 o
 -10   1   4        274.52        533.62        14.06 o
  -9   1   4         50.96         63.28         4.67 o
  -8   1   4        929.70        904.21        22.84 o
  -7   1   4        923.82        943.01        15.08 o
  -6   1   4        313.97        397.63         6.92 o
  -5   1   4         38.64         39.63         1.82 o
  -4   1   4        354.22        296.38         9.62 o
  -3   1   4         11.36         16.27         1.38 o
  -2   1   4        139.76        121.08         2.08 o
  -1   1   4      24339.28      24335.39       121.74 o
   0   1   4        166.99        185.41         5.33 o
   1   1   4        658.25        649.41         6.92 o
   2   1   4        411.33        415.74         8.18 o
   3   1   4       1507.31       1634.13        32.78 o
   4   1   4       1826.48       1726.23        29.92 o
   5   1   4         12.01         11.19         1.44 o
   6   1   4        160.80        147.60         5.21 o
   7   1   4         51.41         43.35         3.97 o
   8   1   4       2118.05       2080.87        29.41 o
   9   1   4         55.14         55.07         5.42 o
  10   1   4        138.76        139.09         8.67 o
  11   1   4          8.36         12.43         3.03 o
  12   1   4         15.24          6.21         2.70 o
  13   1   4         18.56         18.16         5.01 o
 -16   2   4         86.95         83.56        17.47 o
 -15   2   4         89.93        151.86        15.84 o
 -14   2   4        283.29        271.04        20.94 o
 -13   2   4         11.48         64.04         6.10 o
 -12   2   4        141.61        135.09        10.17 o
 -11   2   4        168.83        192.91         9.84 o
 -10   2   4        317.39        326.78        12.05 o
  -9   2   4         70.42         71.37         4.68 o
  -8   2   4         55.85         61.14         3.95 o
  -7   2   4         14.02         16.29         1.95 o
  -6   2   4        129.45        151.33         4.43 o
  -5   2   4         17.71         17.96         2.33 o
  -4   2   4        422.29        395.02        11.46 o
  -3   2   4        239.62        210.72         6.67 o
  -2   2   4       3503.23       3659.99        25.17 o
  -1   2   4         20.50         20.55         1.20 o
   0   2   4        176.58        201.02         4.59 o
   1   2   4        550.48        519.64         7.30 o
   2   2   4       1593.08       1674.29        19.40 o
   3   2   4          6.20          9.03         0.80 o
   4   2   4        168.39        170.29         3.90 o
   5   2   4         54.10         49.92         2.71 o
   6   2   4         69.16         74.17         3.37 o
   7   2   4         99.00         90.69         4.00 o
   8   2   4        358.18        327.82         9.94 o
   9   2   4         46.61         45.92         4.77 o
  10   2   4        171.94        173.18        11.53 o
  11   2   4         19.54         15.59         4.31 o
  12   2   4        179.57        176.80        12.91 o
  13   2   4          4.56          4.33         3.18 o
 -15   3   4        141.55        187.57        18.53 o
 -14   3   4          2.42          1.89         1.95 o
 -13   3   4         35.00        140.01        12.21 o
 -12   3   4          3.93        116.59        13.27 o
 -11   3   4        296.39        256.24        12.47 o
 -10   3   4        872.06        849.27        23.23 o
  -9   3   4       1019.84        963.38        22.80 o
  -8   3   4       1459.07       1343.63        18.99 o
  -7   3   4         81.33         73.44         4.18 o
  -6   3   4       1214.08       1072.61        21.82 o
  -5   3   4        216.21        222.29         5.80 o
  -4   3   4        736.38        650.90        12.48 o
  -3   3   4         69.47         69.63         2.66 o
  -2   3   4        495.44        534.57         9.98 o
  -1   3   4        137.07        157.47         3.64 o
   0   3   4         67.99         89.18         3.78 o
   1   3   4         47.65         76.51         6.03 o
   2   3   4        105.17         85.87         6.54 o
   3   3   4        735.00        765.94        12.87 o
   4   3   4        126.51        167.44         4.67 o
   5   3   4        786.82        755.25         8.85 o
   6   3   4        556.65        546.99         9.50 o
   7   3   4          8.71         10.61         1.52 o
   8   3   4          5.28          6.55         2.10 o
   9   3   4          3.30          2.73         3.08 o
  10   3   4         14.67         14.85         3.76 o
  11   3   4          1.89          2.30         2.30 o
  12   3   4         67.59         67.88         8.54 o
  13   3   4         66.92         74.94         9.19 o
 -15   4   4        389.37        472.99        23.39 o
 -14   4   4         44.68         43.36         6.59 o
 -13   4   4        110.93        137.60        11.12 o
 -12   4   4         47.16         45.77         6.19 o
 -11   4   4         43.26         67.94         7.40 o
 -10   4   4          1.55         11.28         3.50 o
  -9   4   4       1432.31       1303.59        20.98 o
  -8   4   4        101.69         93.20         5.34 o
  -7   4   4        128.62        111.58         5.47 o
  -6   4   4       1744.57       1597.37        20.63 o
  -5   4   4        538.33        470.10        10.12 o
  -4   4   4        204.66        229.66         5.98 o
  -3   4   4        772.11        709.12         9.94 o
  -2   4   4        452.68        434.51        12.30 o
  -1   4   4         75.55         64.62         2.10 o
   0   4   4        542.09        561.94        11.19 o
   1   4   4        222.31        234.91         9.97 o
   2   4   4       1937.11       2192.12        48.26 o
   3   4   4        871.97        919.33        13.54 o
   4   4   4          2.62          2.42         1.42 o
   5   4   4        126.53        141.11         5.48 o
   6   4   4          2.92          1.86         1.34 o
   7   4   4        135.90        104.75         8.40 o
   8   4   4        175.33        169.70        11.05 o
   9   4   4        241.04        225.74        11.43 o
  10   4   4         13.57         12.50         2.92 o
  11   4   4          1.74          0.89         2.36 o
  12   4   4         47.47         49.77         7.17 o
  13   4   4          0.28          1.05         3.77 o
 -15   5   4         58.42         54.49        12.94 o
 -14   5   4         21.91         64.78         9.37 o
 -13   5   4         13.70          9.45         2.83 o
 -12   5   4         22.95        247.80        17.58 o
 -11   5   4         45.99         64.26         7.32 o
 -10   5   4         14.61         22.10         3.70 o
  -9   5   4        532.44        463.09        12.03 o
  -8   5   4        218.78        190.22         9.35 o
  -7   5   4         40.88         34.11         4.40 o
  -6   5   4         23.35         27.03         3.96 o
  -5   5   4       1076.49       1125.14        20.41 o
  -4   5   4         47.37         59.77         3.13 o
  -3   5   4        845.55        804.72        14.33 o
  -2   5   4          1.77          0.69         0.77 o
  -1   5   4        203.90        202.04         6.80 o
   0   5   4         79.92         86.02         5.33 o
   1   5   4        214.98        239.01        10.67 o
   2   5   4         40.25         39.57         2.72 o
   3   5   4          0.86          7.74         2.27 o
   4   5   4        125.62        130.04         5.80 o
   5   5   4        320.59        266.29        12.83 o
   6   5   4          1.57          1.09         1.74 o
   7   5   4        677.01        598.94        20.41 o
   8   5   4          7.34          8.40         2.99 o
   9   5   4        319.47        297.95        15.88 o
  10   5   4          1.54         -2.75         2.75 o
  11   5   4         24.34         16.53         3.70 o
  12   5   4         63.70         44.68         7.03 o
  13   5   4         44.08         42.16        11.27 o
 -14   6   4          0.04         21.07         9.87 o
 -13   6   4         42.28        173.30        13.22 o
 -12   6   4          0.05          4.62         3.39 o
 -11   6   4         35.81         36.05         6.96 o
 -10   6   4         20.55         28.91         6.10 o
  -9   6   4         38.15         35.21         5.75 o
  -8   6   4        175.33        164.95        11.30 o
  -7   6   4        257.58        241.31        12.88 o
  -6   6   4          6.00          8.13         2.54 o
  -5   6   4        121.89        103.05         6.49 o
  -4   6   4        941.09       1036.04        17.73 o
  -3   6   4        664.90        664.77        14.51 o
  -2   6   4          9.61          3.54         1.38 o
  -1   6   4        520.74        528.59         9.56 o
   0   6   4        592.05        619.98        20.32 o
   1   6   4        853.81        773.73        22.69 o
   2   6   4       1148.98       1098.79        16.93 o
   3   6   4        493.44        472.73        16.12 o
   4   6   4         42.99         39.90         5.92 o
   5   6   4        376.24        366.16        15.76 o
   6   6   4         10.72          5.43         2.40 o
   7   6   4          0.05         -0.65         2.18 o
   8   6   4          0.33          1.57         2.15 o
   9   6   4         68.89         70.73         8.11 o
  10   6   4         65.11         63.94         7.69 o
  11   6   4        427.31        453.38        18.72 o
  12   6   4         16.38         11.15         4.32 o
 -13   7   4          9.01          5.60         6.15 o
 -12   7   4          4.72        292.11        83.06 o
 -11   7   4         62.66         76.42        10.75 o
 -10   7   4         18.89         71.46        10.55 o
  -9   7   4        690.08        625.73        22.85 o
  -8   7   4          3.60          4.84         8.22 o
  -7   7   4         28.83         25.78         3.78 o
  -6   7   4         50.89         46.54         4.71 o
  -5   7   4         15.99         15.79         2.15 o
  -4   7   4          1.28          3.79         1.16 o
  -3   7   4        474.62        500.36        12.50 o
  -2   7   4         83.63         55.52         3.67 o
  -1   7   4         35.17         31.37         2.89 o
   0   7   4        352.42        361.34        11.99 o
   1   7   4         19.24         18.27         2.84 o
   2   7   4       1152.63       1118.37        64.96 o
   3   7   4        287.46        250.31        14.12 o
   4   7   4          1.76          3.99         2.82 o
   5   7   4        497.00        488.05        22.29 o
   6   7   4         22.71         31.95         5.36 o
   7   7   4        165.56        184.56        12.55 o
   8   7   4          0.47          2.78         3.89 o
   9   7   4        214.32        204.85        18.14 o
  10   7   4         33.93         31.73         5.96 o
  11   7   4         36.96         50.98         7.94 o
  12   7   4          0.94         -1.47         4.27 o
 -13   8   4          9.31         27.26         9.58 o
 -12   8   4         71.20        106.00        16.78 o
 -11   8   4         25.17         20.06         5.85 o
 -10   8   4          1.44         -2.25         3.48 o
  -9   8   4         26.75         17.89         4.11 o
  -8   8   4         91.06         76.90         8.31 o
  -7   8   4         40.91         32.84         4.44 o
  -6   8   4         38.04         32.78         3.51 o
  -5   8   4        183.46        172.26         8.05 o
  -4   8   4        761.48        741.03        16.69 o
  -3   8   4        189.25        232.15         7.86 o
  -2   8   4        127.63        105.99         5.85 o
  -1   8   4        295.97        346.62        29.51 o
   0   8   4          1.44         -0.47         1.12 o
   1   8   4        421.54        402.52        14.11 o
   2   8   4         30.31         29.34         4.20 o
   3   8   4         38.59         30.16         5.46 o
   4   8   4          5.07          3.10         3.56 o
   5   8   4        407.69        404.41        17.82 o
   6   8   4        146.09        151.02        11.43 o
   7   8   4         19.03         21.15         5.54 o
   8   8   4          5.52          1.61         2.90 o
   9   8   4        106.36        110.04        10.87 o
  10   8   4          0.59          5.72         4.22 o
  11   8   4        102.85        104.96        18.78 o
 -11   9   4         97.31        114.83        13.91 o
 -10   9   4          0.52         48.68        10.13 o
  -9   9   4         61.11         64.69         8.60 o
  -8   9   4        292.70        269.66        16.44 o
  -7   9   4        787.40        731.83        21.64 o
  -6   9   4         41.08         32.30         3.66 o
  -5   9   4        274.15        245.45        10.17 o
  -4   9   4        519.67        496.12        12.59 o
  -3   9   4        121.13        102.37         7.65 o
  -2   9   4          0.56         -1.99         2.10 o
  -1   9   4         18.70         16.11         3.33 o
   0   9   4         31.43         27.75         5.07 o
   1   9   4          1.52         -0.33         2.71 o
   2   9   4         25.45         28.98         8.85 o
   3   9   4        188.59        170.48        19.14 o
   4   9   4        177.81        178.91        14.39 o
   5   9   4          0.83          1.01         2.38 o
   6   9   4         28.84         32.92         7.29 o
   7   9   4          1.10          1.40         5.33 o
   8   9   4         73.20         64.68         8.08 o
   9   9   4          3.39         -0.25         3.01 o
  10   9   4         19.99         12.15         5.66 o
 -10  10   4         45.05         42.37         8.48 o
  -9  10   4          1.87          2.22         2.65 o
  -8  10   4         95.19         96.56        10.08 o
  -7  10   4         56.73         60.07         6.46 o
  -6  10   4          1.85          1.96         1.79 o
  -5  10   4          2.92          2.78         2.03 o
  -4  10   4        104.48        102.04         7.71 o
  -3  10   4        283.75        302.11        13.75 o
  -2  10   4        337.12        458.37        35.51 o
  -1  10   4        186.17        197.99        12.66 o
   0  10   4        191.05        194.08        11.87 o
   1  10   4          3.49          2.47         2.32 o
   2  10   4        205.97        204.25        15.47 o
   3  10   4         70.50         64.22         8.72 o
   4  10   4          1.87         -2.34         2.90 o
   5  10   4         16.69         13.10         3.96 o
   6  10   4        183.59        176.36        16.30 o
   7  10   4          0.46         -6.14         7.74 o
   8  10   4         18.61         14.20         6.85 o
  -9  11   4         50.50         54.88        12.14 o
  -8  11   4         24.64         28.12         5.70 o
  -7  11   4         38.61         32.62         6.01 o
  -6  11   4        107.49        104.28        10.75 o
  -5  11   4         19.97         24.90         4.93 o
  -4  11   4         88.33         81.52         8.99 o
  -3  11   4        271.39        317.77        27.46 o
  -2  11   4        146.13        167.16        19.51 o
  -1  11   4          0.71         -0.67         1.93 o
   0  11   4         21.33         17.29         4.03 o
   1  11   4         37.63         34.59         5.48 o
   2  11   4         55.91         52.92         8.20 o
   3  11   4          3.49          3.85         6.01 o
   4  11   4         65.14         50.32         8.62 o
   5  11   4        200.54        209.27        17.69 o
   6  11   4         18.16         28.21        10.45 o
   7  11   4         23.81         23.48         9.00 o
  -8  12   4          0.60         11.99         8.59 o
  -7  12   4          0.52        -11.14        11.14 o
  -6  12   4         17.35         14.48         5.40 o
  -5  12   4         40.65         40.16         9.10 o
  -4  12   4         28.13         28.21         8.23 o
  -3  12   4         25.22         36.73         9.74 o
  -2  12   4        346.78        397.64        28.13 o
  -1  12   4          3.12          2.11         1.96 o
   0  12   4         83.73         83.28         8.67 o
   1  12   4          2.85          4.25         1.99 o
   2  12   4         37.46         38.18         6.28 o
   3  12   4          1.85          2.35         3.86 o
   4  12   4          5.39          1.58         2.62 o
   5  12   4          0.01         -4.08         4.08 o
   0  13   4         11.68          7.28         5.32 o
   1  13   4         15.54         15.47         7.49 o
   2  13   4        106.44         88.81        15.91 o
 -15   0   5          9.20          0.52         5.60 o
 -13   0   5         74.31         65.47        14.42 o
 -11   0   5        264.84        283.03        14.39 o
  -9   0   5        468.57        416.09        10.75 o
  -7   0   5        338.50        337.76        11.92 o
  -5   0   5        368.56        434.22        28.30 o
  -3   0   5       1272.17       1432.17        13.14 o
  -1   0   5        533.40        450.75        14.22 o
   1   0   5       3920.03       4086.17        70.91 o
   3   0   5       2157.50       2038.07        22.13 o
   5   0   5        948.22        899.05        39.50 o
   7   0   5       1389.57       1296.55        39.88 o
   9   0   5          7.81          9.57         2.78 o
  11   0   5         44.11         40.63        10.36 o
  13   0   5         48.98         61.60        13.89 o
 -16   1   5         26.55         34.54         8.68 o
 -15   1   5          5.76          5.52         5.02 o
 -14   1   5          9.91         22.58         7.20 o
 -13   1   5         20.75         29.92         6.70 o
 -12   1   5         75.99        131.00         7.77 o
 -11   1   5         34.24         24.17         2.81 o
 -10   1   5         17.00         62.99         5.09 o
  -9   1   5        538.62        490.32        10.76 o
  -8   1   5         42.87         46.91         3.28 o
  -7   1   5        326.25        306.66         6.41 o
  -6   1   5        243.71        229.51         4.82 o
  -5   1   5       1228.34       1059.21        16.00 o
  -4   1   5         98.37         72.02         3.11 o
  -3   1   5        424.44        430.89         8.00 o
  -2   1   5         66.98         70.57         1.73 o
  -1   1   5       2319.52       2221.47        36.71 o
   0   1   5        240.27        236.21         4.61 o
   1   1   5        167.93        174.41         3.41 o
   2   1   5         22.83         20.91         1.60 o
   3   1   5       2279.03       2332.56        25.02 o
   4   1   5         51.53         50.83         2.58 o
   5   1   5        129.60        126.24         4.83 o
   6   1   5         70.98         59.42         3.04 o
   7   1   5        354.99        331.61        11.24 o
   8   1   5       1881.01       1748.30        27.38 o
   9   1   5        319.74        315.31        12.34 o
  10   1   5          1.03          0.95         2.50 o
  11   1   5         24.26         25.73         4.66 o
  12   1   5          1.11          0.10         2.46 o
  13   1   5         44.15         50.41         9.24 o
 -16   2   5         10.13         41.50        11.40 o
 -15   2   5        241.22        278.53        22.19 o
 -14   2   5        270.68        493.15        28.05 o
 -13   2   5         95.88         93.11         7.21 o
 -12   2   5        108.69        203.04        12.32 o
 -11   2   5        470.79        503.28        15.66 o
 -10   2   5        326.76        322.31        16.40 o
  -9   2   5         24.70         24.06         2.74 o
  -8   2   5          8.04          5.33         1.19 o
  -7   2   5       1019.45        976.01        14.15 o
  -6   2   5        510.16        472.00        16.09 o
  -5   2   5         82.35         86.70         5.56 o
  -4   2   5        799.52        783.02        16.10 o
  -3   2   5         48.84         41.59         1.76 o
  -2   2   5        843.96        940.91        10.03 o
  -1   2   5        383.03        361.94         4.78 o
   0   2   5         11.94         22.35         1.39 o
   1   2   5        851.28        777.54        26.16 o
   2   2   5          6.17          5.11         1.81 o
   3   2   5        312.18        247.12         6.75 o
   4   2   5          7.16          9.76         0.98 o
   5   2   5        151.41        141.05         3.59 o
   6   2   5         21.41         19.95         1.81 o
   7   2   5        281.41        247.29         8.05 o
   8   2   5         10.10          7.38         2.50 o
   9   2   5        192.15        173.64        11.30 o
  10   2   5          3.60          1.79         3.34 o
  11   2   5         24.01         25.32         5.28 o
  12   2   5         70.65         70.36         8.38 o
  13   2   5         46.93         59.81        14.12 o
 -16   3   5         32.85         27.41        10.09 o
 -15   3   5         97.55        176.17        25.06 o
 -14   3   5          0.65         -0.14         2.34 o
 -13   3   5          7.11         37.18         5.59 o
 -12   3   5         50.68         48.78         8.17 o
 -11   3   5         68.95        158.79        12.99 o
 -10   3   5       1388.22       1404.56        36.38 o
  -9   3   5          1.03          5.37         2.05 o
  -8   3   5         90.36         79.62         6.84 o
  -7   3   5        195.76        164.18         6.60 o
  -6   3   5         31.45         30.77         2.09 o
  -5   3   5       1794.20       1738.21        26.75 o
  -4   3   5        648.30        665.76        16.16 o
  -3   3   5         45.52         39.16         2.17 o
  -2   3   5       4687.27       5160.36        31.42 o
  -1   3   5       2401.75       2574.31        31.29 o
   0   3   5        341.24        339.15        11.44 o
   1   3   5        652.43        611.00        32.44 o
   2   3   5         41.12         29.94         3.73 o
   3   3   5         20.43         16.80         2.48 o
   4   3   5         42.16         42.45         3.14 o
   5   3   5         75.85         82.40         3.44 o
   6   3   5         58.79         57.14         2.91 o
   7   3   5        515.98        445.80        11.53 o
   8   3   5        338.34        329.97        15.27 o
   9   3   5        122.56        115.31         9.67 o
  10   3   5         22.57         21.42         4.53 o
  11   3   5         11.26         11.11         2.83 o
  12   3   5         74.44         76.61         8.74 o
  13   3   5         56.46         47.66         8.92 o
 -15   4   5        114.18        327.94        48.83 o
 -14   4   5         39.41         67.07         7.40 o
 -13   4   5         70.27        140.67        11.33 o
 -12   4   5        231.04        296.11        15.72 o
 -11   4   5        116.43        146.76        12.62 o
 -10   4   5        346.90        345.45        14.87 o
  -9   4   5        138.66        152.90        19.41 o
  -8   4   5        402.17        384.02        14.65 o
  -7   4   5        500.57        432.91        13.52 o
  -6   4   5        821.63        728.96        15.05 o
  -5   4   5        153.63        157.47         4.41 o
  -4   4   5        154.04        171.09         4.81 o
  -3   4   5          0.04          3.18         0.86 o
  -2   4   5        147.35        149.66         4.13 o
  -1   4   5        194.07        152.47         4.42 o
   0   4   5        281.65        295.21         7.28 o
   1   4   5        199.80        147.23         6.84 o
   2   4   5       1681.46       1498.37        32.83 o
   3   4   5        696.63        681.45        11.62 o
   4   4   5        264.15        249.27        10.57 o
   5   4   5        263.01        237.13        10.11 o
   6   4   5        169.41        180.69         9.03 o
   7   4   5        102.14         79.66         6.17 o
   8   4   5          5.68          4.46         2.27 o
   9   4   5         87.28         67.98         7.65 o
  10   4   5         37.39         32.92         5.39 o
  11   4   5          2.42          0.07         2.88 o
  12   4   5          4.61          0.99         2.46 o
 -15   5   5         34.20         41.67        11.41 o
 -14   5   5         20.37         32.73         5.54 o
 -13   5   5          4.14          9.85         6.55 o
 -12   5   5          4.87         24.36         5.36 o
 -11   5   5         41.32         64.53         7.93 o
 -10   5   5          1.31          0.79         1.73 o
  -9   5   5         26.97         44.65         5.14 o
  -8   5   5        363.53        344.96        15.64 o
  -7   5   5        706.98        641.38        16.83 o
  -6   5   5        718.84        646.91        11.96 o
  -5   5   5         62.90         67.77         3.29 o
  -4   5   5        644.13        618.48        11.71 o
  -3   5   5         88.01         89.42         4.84 o
  -2   5   5          4.65          4.98         0.85 o
  -1   5   5          0.41          1.58         0.62 o
   0   5   5        598.69        594.70        23.23 o
   1   5   5          6.70          0.84         1.16 o
   2   5   5        430.77        410.15        12.67 o
   3   5   5          2.50          3.99         1.81 o
   4   5   5        105.82        105.48         9.20 o
   5   5   5        248.12        216.68        10.35 o
   6   5   5        314.43        273.12        11.88 o
   7   5   5         24.12         17.56         3.06 o
   8   5   5         82.83         91.25         8.91 o
   9   5   5         50.87         42.60         5.55 o
  10   5   5        155.74        143.39        11.18 o
  11   5   5         14.84         21.17         5.24 o
  12   5   5          3.64          2.95         3.18 o
 -15   6   5          0.02         31.56        10.80 o
 -14   6   5         18.98         18.29         3.77 o
 -13   6   5          8.78         27.28         5.12 o
 -12   6   5        116.53        111.84        10.19 o
 -11   6   5         38.94         59.16         9.65 o
 -10   6   5         68.47         67.68         7.53 o
  -9   6   5          4.51          3.27         3.11 o
  -8   6   5        261.01        242.80        13.19 o
  -7   6   5         27.05         23.10         3.45 o
  -6   6   5        140.28        127.86         6.10 o
  -5   6   5         95.90         90.26         5.02 o
  -4   6   5        288.88        287.21         8.76 o
  -3   6   5          4.94          4.17         1.07 o
  -2   6   5        135.41        112.14         5.14 o
  -1   6   5         47.58         60.13         3.77 o
   0   6   5       1958.70       1927.78        39.18 o
   1   6   5        236.12        231.52        10.59 o
   2   6   5       1919.26       1842.23        39.47 o
   3   6   5         34.36         32.76         4.60 o
   4   6   5         46.31         38.85         5.13 o
   5   6   5        149.65        145.50        14.78 o
   6   6   5         38.53         51.57         9.72 o
   7   6   5          1.88          1.66         1.63 o
   8   6   5          5.37          2.80         2.85 o
   9   6   5         10.48          9.49         5.09 o
  10   6   5         33.97         29.91         4.81 o
  11   6   5        163.67        166.25        11.83 o
 -14   7   5          8.37          7.71         6.56 o
 -13   7   5         13.08         18.11         5.47 o
 -12   7   5        183.65        225.64        18.81 o
 -11   7   5          1.78         40.67        15.12 o
 -10   7   5         72.07         73.35         8.09 o
  -9   7   5          5.89         18.04        36.63 o
  -8   7   5         46.89         43.89         5.96 o
  -7   7   5         66.52         60.16         5.72 o
  -6   7   5        183.28        186.83         7.98 o
  -5   7   5        131.03        117.94         6.24 o
  -4   7   5        323.48        303.98         9.86 o
  -3   7   5          2.09          1.01         1.13 o
  -2   7   5        335.99        294.88         7.89 o
  -1   7   5         30.97         30.07         3.26 o
   0   7   5        202.65        214.11         9.71 o
   1   7   5         53.12         43.13         4.46 o
   2   7   5         66.29         64.26         8.56 o
   3   7   5        102.95         96.65         8.00 o
   4   7   5        587.69        561.88        19.73 o
   5   7   5         49.58         59.01         6.89 o
   6   7   5         73.51         81.44         9.75 o
   7   7   5         10.26         10.13         3.36 o
   8   7   5        189.38        186.54        16.08 o
   9   7   5         95.14         88.81         9.94 o
  10   7   5          5.32          5.25         3.01 o
  11   7   5        126.09        117.12        20.82 o
 -13   8   5         21.23         25.54         9.59 o
 -12   8   5        120.81        186.60        18.03 o
 -11   8   5         54.54         72.17        10.81 o
 -10   8   5        133.28        127.52        11.19 o
  -9   8   5          2.75         18.29         5.68 o
  -8   8   5         68.46         76.91         8.54 o
  -7   8   5         23.03         24.45         3.86 o
  -6   8   5         30.86         24.29         3.02 o
  -5   8   5         57.32         51.54         4.27 o
  -4   8   5        186.18        156.43         7.48 o
  -3   8   5        171.12        138.20         5.89 o
  -2   8   5        159.72        137.91         8.18 o
  -1   8   5        104.95         96.52         8.90 o
   0   8   5        108.18        109.23         7.18 o
   1   8   5        163.40        161.42         9.02 o
   2   8   5        456.37        432.02        21.33 o
   3   8   5          7.80          8.17         7.80 o
   4   8   5        440.62        427.24        22.56 o
   5   8   5        293.19        306.54        16.25 o
   6   8   5         45.12         38.03         6.05 o
   7   8   5         77.94         61.07         7.65 o
   8   8   5          0.03         -0.17         4.61 o
   9   8   5         24.69         22.70         5.97 o
  10   8   5         18.61          7.00         5.64 o
 -11   9   5          1.14         58.55        13.13 o
 -10   9   5          4.96          5.18         2.35 o
  -9   9   5          2.27          1.88         3.78 o
  -8   9   5         34.78         33.35         6.03 o
  -7   9   5         60.23         53.95         6.25 o
  -6   9   5         95.60         96.31         7.70 o
  -5   9   5        104.79        113.50         6.90 o
  -4   9   5        468.06        461.14        13.86 o
  -3   9   5          6.45          3.35         1.92 o
  -2   9   5        362.91        338.95        13.70 o
  -1   9   5          9.51         13.26         3.76 o
   0   9   5         68.77         53.42         7.19 o
   1   9   5        109.76        112.44        10.74 o
   2   9   5         26.51         22.52         5.00 o
   3   9   5         23.05         12.59         3.43 o
   4   9   5          1.37          1.83         4.51 o
   5   9   5        224.31        219.77        18.92 o
   6   9   5         40.69         27.63         6.27 o
   7   9   5         67.17         63.91         8.12 o
   8   9   5        108.97        104.36        12.73 o
   9   9   5         98.64         91.01        16.48 o
 -10  10   5          8.67         24.66         6.96 o
  -9  10   5         32.75         37.28         6.77 o
  -8  10   5         18.87         20.83         6.09 o
  -7  10   5         75.03         60.33         6.38 o
  -6  10   5          9.36          2.45         2.12 o
  -5  10   5         39.70         30.28         4.47 o
  -4  10   5          0.05         -1.85         2.38 o
  -3  10   5         57.70         54.31         5.77 o
  -2  10   5          6.23          5.99         3.23 o
  -1  10   5         29.94         26.12         3.97 o
   0  10   5        122.81         99.32        10.23 o
   1  10   5        650.13        635.78        42.99 o
   2  10   5         98.04        107.13        11.53 o
   3  10   5         70.37         54.25         8.37 o
   4  10   5         27.90         29.83         6.34 o
   5  10   5        123.50        122.50        13.41 o
   6  10   5         71.84         55.04         9.48 o
   7  10   5          0.11          1.66         3.72 o
  -9  11   5         49.87         56.95        10.86 o
  -8  11   5          0.44          3.06         3.78 o
  -7  11   5         32.06         26.98         5.74 o
  -6  11   5         22.32         22.63         4.38 o
  -5  11   5        113.84         99.57         9.97 o
  -4  11   5         18.60          7.44         2.66 o
  -3  11   5         77.13         72.82         8.93 o
  -2  11   5          2.43          5.02         2.91 o
  -1  11   5         58.03         46.68         5.69 o
   0  11   5         32.34         33.49         5.19 o
   1  11   5          9.51          6.57         5.32 o
   2  11   5          3.46         -0.76         2.59 o
   3  11   5          2.55         -2.77         4.22 o
   4  11   5         12.00          4.92         2.65 o
   5  11   5          0.14         -2.16         4.17 o
   6  11   5        103.73         99.40        13.27 o
   7  11   5          0.28         -0.82        10.39 o
  -8  12   5          6.45          5.51         6.01 o
  -7  12   5         50.37         34.66        13.85 o
  -6  12   5         10.10         14.78         8.82 o
  -5  12   5         21.00         18.62         9.48 o
  -4  12   5        172.38        178.08        18.78 o
  -3  12   5        327.98        287.54        21.54 o
  -2  12   5         16.87         10.37         3.89 o
  -1  12   5         75.17         67.98         8.91 o
   0  12   5         19.71         14.66         3.98 o
   1  12   5         28.52         30.33         4.88 o
   2  12   5          1.37         -1.01         2.08 o
   3  12   5        139.82        132.73        14.20 o
   4  12   5          7.27         10.16         4.91 o
   1  13   5          0.07         -2.11         4.51 o
   2  13   5         24.60         14.63         6.57 o
 -16   0   6         46.67         58.19        14.55 o
 -14   0   6          0.01         -5.38         6.01 o
 -12   0   6         48.01         50.39        11.53 o
 -10   0   6        249.91        182.93         7.43 o
  -8   0   6       1233.51       1229.62        35.16 o
  -6   0   6         26.80         50.12         4.75 o
  -4   0   6        619.98        575.72         8.95 o
  -2   0   6          1.04          3.07         0.67 o
   0   0   6        469.10        428.33         9.09 o
   2   0   6         92.36         71.17         4.75 o
   4   0   6         46.47         41.07         4.27 o
   6   0   6       1423.73       1341.34        86.64 o
   8   0   6          0.53         -1.63         1.63 o
  10   0   6         22.61         34.88        10.36 o
  12   0   6         13.34          6.06         4.16 o
 -16   1   6         82.59        108.38        14.60 o
 -15   1   6        179.55        198.95        18.82 o
 -14   1   6        191.98        190.56        17.79 o
 -13   1   6         10.07         20.84         5.98 o
 -12   1   6         73.07        111.22         7.82 o
 -11   1   6        301.04        252.96        12.49 o
 -10   1   6          9.69         14.12         2.25 o
  -9   1   6          8.60          9.02         1.82 o
  -8   1   6        209.05        221.11         5.19 o
  -7   1   6        178.57        147.46         5.47 o
  -6   1   6       2421.62       2488.29        41.15 o
  -5   1   6        171.43        164.99         5.06 o
  -4   1   6       1154.65       1173.98        15.96 o
  -3   1   6        312.24        265.54         3.65 o
  -2   1   6       1894.80       1799.03        13.14 o
  -1   1   6          0.72          6.75         0.78 o
   0   1   6        584.17        637.51         8.29 o
   1   1   6        226.60        242.19         4.65 o
   2   1   6        194.16        148.63         3.76 o
   3   1   6        385.69        332.33         8.89 o
   4   1   6          0.01          0.71         0.97 o
   5   1   6         16.94         16.76         2.30 o
   6   1   6         15.94         17.82         2.68 o
   7   1   6        220.31        211.87         9.33 o
   8   1   6          3.93          5.59         2.09 o
   9   1   6         30.94         27.17         4.36 o
  10   1   6         89.11         87.45         8.39 o
  11   1   6         76.15         75.69        10.27 o
  12   1   6        250.83        259.85        20.07 o
 -16   2   6          0.02          7.24         6.04 o
 -15   2   6        189.10        369.17        39.49 o
 -14   2   6         15.75        193.06        18.03 o
 -13   2   6          9.68         63.53         7.31 o
 -12   2   6         42.32         96.03         8.39 o
 -11   2   6          1.84        130.37        13.19 o
 -10   2   6        446.30        458.09        14.62 o
  -9   2   6        209.54        184.22         5.91 o
  -8   2   6        672.86        590.13        13.83 o
  -7   2   6          2.66          4.26         1.15 o
  -6   2   6       1717.86       1614.90        22.42 o
  -5   2   6        415.32        326.91         9.05 o
  -4   2   6        123.92        145.77         6.76 o
  -3   2   6        112.20         93.26         4.56 o
  -2   2   6         87.07         73.84         2.14 o
  -1   2   6       1652.32       1705.20        19.24 o
   0   2   6       1840.07       1787.53        25.36 o
   1   2   6        575.40        527.31         9.41 o
   2   2   6        107.68        128.01         5.11 o
   3   2   6         24.08         17.56         2.59 o
   4   2   6        452.85        424.31        10.34 o
   5   2   6         63.04         67.58         3.63 o
   6   2   6        197.46        185.26         5.67 o
   7   2   6         97.12         82.68         5.70 o
   8   2   6         42.50         52.85         6.55 o
   9   2   6          0.29         -1.04         1.68 o
  10   2   6         22.03         28.65         5.25 o
  11   2   6         22.51         27.66         5.20 o
  12   2   6          4.95          2.05         3.18 o
 -16   3   6         74.70         85.95        18.45 o
 -15   3   6         78.79        137.58        13.28 o
 -14   3   6         46.96         57.58         7.36 o
 -13   3   6         14.04         19.57         4.19 o
 -12   3   6         69.71         82.99         6.97 o
 -11   3   6          2.94          8.72         6.38 o
 -10   3   6        755.85        761.49        32.73 o
  -9   3   6         76.74         67.82         6.17 o
  -8   3   6         84.99         67.64         5.89 o
  -7   3   6         35.98         36.45         4.39 o
  -6   3   6          7.58         13.66         2.30 o
  -5   3   6        207.03        212.51         9.71 o
  -4   3   6        287.80        276.91        14.00 o
  -3   3   6        354.97        396.41         9.87 o
  -2   3   6       1918.77       2014.19        18.31 o
  -1   3   6       8388.35       8765.12        34.72 o
   0   3   6        694.77        640.31        17.82 o
   1   3   6        263.63        251.03         6.02 o
   2   3   6        191.04        165.23         5.55 o
   3   3   6         29.27         39.81         3.80 o
   4   3   6        202.50        209.24        10.00 o
   5   3   6          0.13          0.84         1.29 o
   6   3   6         57.07         40.40         4.05 o
   7   3   6        168.79        135.40         9.69 o
   8   3   6          1.76          1.33         5.36 o
   9   3   6         39.97         51.65         6.86 o
  10   3   6         71.91         73.29         8.35 o
  11   3   6         37.02         34.80         6.08 o
  12   3   6          8.58          5.11         3.26 o
 -15   4   6         46.80        109.08        12.04 o
 -14   4   6          6.21         21.73         4.85 o
 -13   4   6         37.76         76.69         7.68 o
 -12   4   6         98.05        219.52        16.26 o
 -11   4   6        239.95        277.42        20.08 o
 -10   4   6         16.64         73.08        10.44 o
  -9   4   6          3.36          4.55         3.49 o
  -8   4   6        507.92        450.49        16.29 o
  -7   4   6       2026.30       1878.36        50.13 o
  -6   4   6        810.99        756.69        27.43 o
  -5   4   6        156.11        141.28         6.47 o
  -4   4   6          3.38          1.71         0.51 o
  -3   4   6          7.01          6.03         0.96 o
  -2   4   6          0.49          1.41         0.52 o
  -1   4   6        164.06        156.34         4.40 o
   0   4   6        958.54        975.50        14.25 o
   1   4   6         17.64          6.73         2.00 o
   2   4   6       1298.60       1239.06        21.07 o
   3   4   6        126.01        139.50         5.62 o
   4   4   6         22.39         14.68         3.84 o
   5   4   6        667.46        629.85        19.10 o
   6   4   6          1.86          0.81         1.81 o
   7   4   6         38.77         35.84         4.48 o
   8   4   6          0.90         -1.73         2.44 o
   9   4   6          0.12          4.14         3.00 o
  10   4   6         44.28         48.04         7.16 o
  11   4   6         24.71         14.53         3.97 o
  12   4   6          4.69          6.91         5.03 o
 -15   5   6         27.33         49.90        12.36 o
 -14   5   6          1.96          6.36         3.12 o
 -13   5   6        125.51        122.38        10.90 o
 -12   5   6         36.35         32.69         5.49 o
 -11   5   6        212.57        196.58        14.38 o
 -10   5   6          6.32          6.51         2.59 o
  -9   5   6        102.48         98.92         8.14 o
  -8   5   6        252.66        238.57        12.33 o
  -7   5   6       2026.04       1774.31        43.83 o
  -6   5   6         16.94         11.44         1.57 o
  -5   5   6         28.68         21.73         1.63 o
  -4   5   6         20.55         16.63         1.58 o
  -3   5   6        501.37        425.50         8.49 o
  -2   5   6        285.20        228.42         7.52 o
  -1   5   6        443.53        414.16         7.89 o
   0   5   6        132.55        124.69         6.75 o
   1   5   6         58.75         60.72         4.73 o
   2   5   6        772.94        713.97        21.22 o
   3   5   6         67.51         64.30         5.52 o
   4   5   6        272.86        248.03        10.81 o
   5   5   6         86.79         75.02         7.02 o
   6   5   6          0.50         -1.61         1.61 o
   7   5   6        255.23        232.81        13.54 o
   8   5   6         54.71         43.54         5.10 o
   9   5   6         28.10         28.08         5.06 o
  10   5   6         11.68         11.43         3.93 o
  11   5   6         77.14         89.10        10.36 o
 -15   6   6          0.83         -3.54         3.54 o
 -14   6   6         13.62         11.22         2.96 o
 -13   6   6        137.02        132.40        11.56 o
 -12   6   6         56.14        117.61        13.21 o
 -11   6   6        116.52        126.53        10.52 o
 -10   6   6         40.03         41.92         6.87 o
  -9   6   6         29.70         26.12         4.56 o
  -8   6   6        136.10        133.81         8.50 o
  -7   6   6        489.86        461.85        15.22 o
  -6   6   6          0.94          0.11         1.15 o
  -5   6   6        205.82        208.40         7.29 o
  -4   6   6         67.52         71.88         4.33 o
  -3   6   6         40.32         64.86         4.45 o
  -2   6   6         53.48         40.36         3.04 o
  -1   6   6        312.19        292.87         8.20 o
   0   6   6          1.96          1.21         0.89 o
   1   6   6         10.54          4.87         2.33 o
   2   6   6         20.97         14.22         2.57 o
   3   6   6        394.73        379.85        13.77 o
   4   6   6         76.70         74.35         6.27 o
   5   6   6        683.59        671.50        19.75 o
   6   6   6          1.32          0.86         1.77 o
   7   6   6         46.56         39.44         6.61 o
   8   6   6         62.90         67.57        11.55 o
   9   6   6        196.66        181.11        13.42 o
  10   6   6          5.68         13.97         6.13 o
  11   6   6         77.52         83.64        16.54 o
 -14   7   6         17.03         14.25         7.19 o
 -13   7   6         22.01         33.28         7.74 o
 -12   7   6         29.39        170.25        16.79 o
 -11   7   6         29.17         32.28         5.33 o
 -10   7   6          0.07          1.39         3.45 o
  -9   7   6          8.45          6.03         4.40 o
  -8   7   6          0.52          1.90         1.69 o
  -7   7   6          7.91          5.04         1.92 o
  -6   7   6         37.63         40.33         4.68 o
  -5   7   6        239.98        212.63         8.82 o
  -4   7   6        123.02        111.03         5.91 o
  -3   7   6          6.39          7.13         1.51 o
  -2   7   6         64.38         59.76         4.66 o
  -1   7   6        813.91        785.40        17.48 o
   0   7   6        246.29        218.24         9.61 o
   1   7   6          0.47         -0.05         1.53 o
   2   7   6         32.62         37.06         4.33 o
   3   7   6         11.66         10.90         2.71 o
   4   7   6          0.21         -0.36         2.36 o
   5   7   6          0.18         -2.24         2.24 o
   6   7   6          3.24          0.07         2.42 o
   7   7   6         39.82         39.47         6.06 o
   8   7   6          9.70          8.55         4.04 o
   9   7   6         63.33         80.73        11.44 o
  10   7   6        101.23        114.04        20.14 o
 -13   8   6        196.52        258.66        28.75 o
 -12   8   6          1.65         70.30        11.29 o
 -11   8   6         83.81         95.87        14.63 o
 -10   8   6          7.22         15.76         7.76 o
  -9   8   6        697.73        636.39        24.80 o
  -8   8   6        167.74        165.77        10.54 o
  -7   8   6        435.07        415.53        16.01 o
  -6   8   6          0.08         -1.97         2.10 o
  -5   8   6         88.48         88.51         6.93 o
  -4   8   6         38.20         38.64         3.78 o
  -3   8   6          3.52          4.67         1.73 o
  -2   8   6          8.07          4.88         1.69 o
  -1   8   6          3.23          0.94         1.20 o
   0   8   6         46.97         38.89         4.48 o
   1   8   6        189.83        178.64         9.35 o
   2   8   6          1.05         -0.58         2.71 o
   3   8   6         61.38         48.11         6.99 o
   4   8   6        234.50        244.27        12.74 o
   5   8   6        264.87        265.12        13.55 o
   6   8   6         62.33         63.30         6.90 o
   7   8   6        101.59         99.85        10.42 o
   8   8   6          0.26          0.10         2.99 o
   9   8   6         15.84         17.31         5.87 o
 -12   9   6        146.83        179.44        24.07 o
 -11   9   6          1.60          1.22         3.54 o
 -10   9   6          6.09          6.29         3.33 o
  -9   9   6        118.40        109.13        10.66 o
  -8   9   6          7.92          4.80         2.08 o
  -7   9   6          0.28         -0.73         2.12 o
  -6   9   6         52.09         48.32         5.30 o
  -5   9   6        155.28        149.99         9.62 o
  -4   9   6          2.62          6.34         2.72 o
  -3   9   6        145.49        140.76         8.76 o
  -2   9   6         35.68         35.63         4.02 o
  -1   9   6        141.78        140.56        10.28 o
   0   9   6        150.28        140.47         8.16 o
   1   9   6        223.45        220.13        10.65 o
   2   9   6         47.98         41.72         5.27 o
   3   9   6         54.26         45.64         6.46 o
   4   9   6          0.84         -0.73         3.45 o
   5   9   6          2.90          8.79         3.55 o
   6   9   6        105.73         88.05         8.40 o
   7   9   6          0.90         -1.82         2.48 o
   8   9   6          1.52         -3.21         3.96 o
 -10  10   6         25.28         27.17         5.65 o
  -9  10   6        115.84        103.84        10.81 o
  -8  10   6        115.10        110.80         9.09 o
  -7  10   6         51.80         47.41         5.76 o
  -6  10   6         34.68         23.33         8.04 o
  -5  10   6         77.91         70.58         6.97 o
  -4  10   6        663.95        611.93        24.30 o
  -3  10   6         78.71         80.02        10.47 o
  -2  10   6         84.00         74.25         6.76 o
  -1  10   6         53.81         51.26         5.69 o
   0  10   6         79.74         70.50         7.79 o
   1  10   6        334.93        327.96        17.50 o
   2  10   6         50.54         33.56         5.68 o
   3  10   6         33.47         24.25         4.79 o
   4  10   6         55.13         47.27         7.08 o
   5  10   6         15.19         20.23         5.44 o
   6  10   6        166.73        144.48        13.10 o
   7  10   6         15.00         18.21         9.17 o
  -9  11   6          0.01         -0.69         4.51 o
  -8  11   6         30.49         24.42         5.44 o
  -7  11   6          0.03         -1.05         1.85 o
  -6  11   6        118.05        107.80        10.35 o
  -5  11   6         18.46         14.29         5.04 o
  -4  11   6         11.23          7.24         3.65 o
  -3  11   6        241.56        240.49        16.01 o
  -2  11   6         59.07         63.50         8.30 o
  -1  11   6         10.68          8.18         2.72 o
   0  11   6         36.22         23.54         3.98 o
   1  11   6          1.16          2.54         3.10 o
   2  11   6         57.84         51.75         7.41 o
   3  11   6          0.06         -3.33         3.80 o
   4  11   6          2.09         -2.31         3.03 o
   5  11   6         96.81         81.28        10.20 o
   6  11   6          5.17          1.60         4.35 o
  -6  12   6         19.02         12.79         8.77 o
  -5  12   6          0.83         -2.47         4.23 o
  -4  12   6        120.76        112.17        11.18 o
  -3  12   6          2.31          7.28         4.03 o
  -2  12   6         28.04         25.93         5.14 o
  -1  12   6          5.11          3.26         4.71 o
   0  12   6          1.11          0.13         2.97 o
   1  12   6         41.37         30.92         4.90 o
   2  12   6          7.74          3.09         3.26 o
   3  12   6         29.57         23.43         5.38 o
   4  12   6        102.72         95.30        17.54 o
  -1  13   6          0.39         -1.96         4.05 o
   0  13   6         33.25         16.96         6.70 o
 -15   0   7        286.95        274.92        31.52 o
 -13   0   7         69.24         63.10        14.33 o
 -11   0   7        336.47        312.37        19.55 o
  -9   0   7        570.79        571.15        28.08 o
  -7   0   7        312.31        355.44        16.31 o
  -5   0   7        472.29        469.27         7.85 o
  -3   0   7        316.93        285.05         6.10 o
  -1   0   7        661.95        693.30        14.57 o
   1   0   7        198.22        168.55         7.59 o
   3   0   7        349.35        350.64        11.60 o
   5   0   7        229.41        217.77        18.65 o
   7   0   7        367.31        416.91        19.11 o
   9   0   7        327.35        319.07        28.24 o
  11   0   7          3.97          2.76         4.78 o
 -16   1   7          1.75         29.60        11.33 o
 -15   1   7         61.09        164.02        21.29 o
 -14   1   7          0.25        102.78        13.48 o
 -13   1   7        123.37        108.72        13.63 o
 -12   1   7         95.13        118.63         9.42 o
 -11   1   7       1005.02        904.04        20.83 o
 -10   1   7         56.98         49.53         4.59 o
  -9   1   7        227.88        207.29         8.34 o
  -8   1   7         35.63         32.77         3.11 o
  -7   1   7         98.19         72.81         4.47 o
  -6   1   7       1094.27       1133.26        18.98 o
  -5   1   7         59.41         63.28         3.59 o
  -4   1   7          4.45          3.65         0.62 o
  -3   1   7        371.49        313.52         4.67 o
  -2   1   7       2538.52       2602.47        29.33 o
  -1   1   7       2403.41       2302.29        27.28 o
   0   1   7        150.76        132.23         4.15 o
   1   1   7        306.01        267.60         5.34 o
   2   1   7         14.34         11.94         1.18 o
   3   1   7       1509.07       1557.12        19.67 o
   4   1   7        164.80        155.09         6.56 o
   5   1   7        131.21        133.90         7.36 o
   6   1   7         25.64         22.60         4.57 o
   7   1   7         37.82         36.25         5.14 o
   8   1   7          2.97          4.15         6.00 o
   9   1   7         28.50         34.21         5.53 o
  10   1   7          8.30          5.97         2.67 o
  11   1   7        102.82        109.80        13.01 o
 -16   2   7        132.95        124.25        21.99 o
 -15   2   7        101.51        250.66        21.37 o
 -14   2   7         39.10         42.74         8.72 o
 -13   2   7          9.29         12.56         5.06 o
 -12   2   7          1.20          5.85         2.08 o
 -11   2   7        258.22        209.85        10.31 o
 -10   2   7         25.59         32.26         4.08 o
  -9   2   7        184.28        176.25         8.74 o
  -8   2   7        140.69        116.67         6.79 o
  -7   2   7        972.12        965.61        18.66 o
  -6   2   7         15.85         13.14         1.94 o
  -5   2   7        261.34        228.14         7.13 o
  -4   2   7        721.45        775.49        14.49 o
  -3   2   7        736.01        654.19         8.21 o
  -2   2   7       1684.72       1760.61        20.91 o
  -1   2   7        279.51        267.57         5.68 o
   0   2   7         40.65         30.61         2.27 o
   1   2   7         95.37         81.23         3.28 o
   2   2   7         45.83         67.91         3.93 o
   3   2   7         11.96          8.09         1.57 o
   4   2   7        187.94        189.95         9.35 o
   5   2   7         65.46         59.45         5.32 o
   6   2   7         30.04         30.43         5.72 o
   7   2   7        408.04        433.56        17.34 o
   8   2   7         53.84         90.77        11.70 o
   9   2   7        226.84        225.74        13.79 o
  10   2   7         43.50         47.00         6.97 o
  11   2   7          3.93          0.12         4.52 o
 -15   3   7        119.09        157.07        17.34 o
 -14   3   7         56.91         96.97        12.97 o
 -13   3   7        212.62        214.90        13.57 o
 -12   3   7          5.32         26.74         4.36 o
 -11   3   7        104.89        113.09         7.98 o
 -10   3   7        416.93        409.85        19.87 o
  -9   3   7        385.16        357.50        12.84 o
  -8   3   7        197.37        177.37         8.73 o
  -7   3   7        678.91        575.00        14.26 o
  -6   3   7         30.44         32.84         3.08 o
  -5   3   7          2.64          1.01         0.76 o
  -4   3   7          0.55          1.76         1.16 o
  -3   3   7        634.63        617.43         8.00 o
  -2   3   7        898.75        888.50         9.84 o
  -1   3   7       1431.86       1358.97        17.28 o
   0   3   7        100.95         78.94         3.59 o
   1   3   7        920.26        879.42        12.57 o
   2   3   7        368.74        351.84         8.74 o
   3   3   7        456.12        462.02        10.83 o
   4   3   7         25.58         19.29         3.65 o
   5   3   7        103.47         82.69         6.71 o
   6   3   7        318.05        274.07        16.62 o
   7   3   7        137.07        122.73        11.83 o
   8   3   7        362.40        359.95        21.06 o
   9   3   7         22.96         25.68         5.53 o
  10   3   7          1.09          0.50         2.53 o
  11   3   7          8.30          1.65         2.57 o
 -15   4   7          4.17         32.11        11.02 o
 -14   4   7         23.30         20.12         6.35 o
 -13   4   7         29.54         26.68         5.37 o
 -12   4   7         16.79         29.49         9.26 o
 -11   4   7          0.52         28.62         7.37 o
 -10   4   7        584.82        522.60        18.88 o
  -9   4   7        541.99        525.04        18.49 o
  -8   4   7        137.71        123.08         8.80 o
  -7   4   7        438.06        412.29        19.00 o
  -6   4   7         79.07         87.72         6.99 o
  -5   4   7        184.86        145.41         8.76 o
  -4   4   7        685.08        609.14        22.83 o
  -3   4   7        111.01         96.14         3.62 o
  -2   4   7        215.71        209.75         4.93 o
  -1   4   7          7.37          7.32         1.00 o
   0   4   7         67.24         76.15         4.46 o
   1   4   7          5.08          2.11         1.28 o
   2   4   7        743.16        715.52        16.63 o
   3   4   7        103.98        103.16         4.74 o
   4   4   7        161.74        143.95         6.33 o
   5   4   7        143.11        122.34         7.42 o
   6   4   7        306.25        270.68        13.06 o
   7   4   7         15.99         13.47         5.27 o
   8   4   7          8.37          5.81         2.31 o
   9   4   7        150.12        146.74        14.23 o
  10   4   7         39.84         40.41         7.80 o
  11   4   7         42.05         45.23        11.93 o
 -15   5   7         18.72         25.74         9.38 o
 -14   5   7        358.11        339.11        16.45 o
 -13   5   7          2.30         51.78         8.34 o
 -12   5   7          8.03          8.78         3.47 o
 -11   5   7          2.49         15.12         4.36 o
 -10   5   7       1133.03       1087.94        28.42 o
  -9   5   7         16.06          8.32         2.98 o
  -8   5   7         31.45         31.30         4.69 o
  -7   5   7         10.00          8.23         2.60 o
  -6   5   7          5.60          2.72         1.55 o
  -5   5   7        101.72         88.82         3.48 o
  -4   5   7        153.08        128.83         5.97 o
  -3   5   7          0.61          1.80         0.68 o
  -2   5   7         27.40         21.17         1.61 o
  -1   5   7         11.28          8.96         1.11 o
   0   5   7        489.60        448.00         8.88 o
   1   5   7        274.26        256.70        10.15 o
   2   5   7       2232.97       2184.89        51.00 o
   3   5   7          0.29          0.05         1.71 o
   4   5   7         14.42         17.62         3.26 o
   5   5   7          1.40          2.79         2.00 o
   6   5   7          6.16          8.57         3.49 o
   7   5   7          0.59         -1.87         2.29 o
   8   5   7          1.20          2.09         2.34 o
   9   5   7          1.16         -3.80         4.22 o
  10   5   7        130.37        128.96        14.48 o
 -14   6   7         20.65         13.69         8.82 o
 -13   6   7          4.33         52.08        13.95 o
 -12   6   7          0.00          5.94         7.31 o
 -11   6   7         33.92         46.03         6.89 o
 -10   6   7         65.17         60.79         7.20 o
  -9   6   7        122.22        115.46         9.59 o
  -8   6   7          1.18          1.15         1.65 o
  -7   6   7         38.71         40.82         4.75 o
  -6   6   7        115.82        107.34         7.25 o
  -5   6   7         70.49         69.84         4.02 o
  -4   6   7       1153.57       1131.88        16.88 o
  -3   6   7         55.20         35.31         3.35 o
  -2   6   7        317.42        283.23         8.38 o
  -1   6   7          2.24          3.61         1.29 o
   0   6   7        139.31        135.25         4.77 o
   1   6   7        619.48        572.64        16.32 o
   2   6   7          3.54          1.33         1.24 o
   3   6   7         26.54         25.19         3.80 o
   4   6   7         58.83         57.35         5.76 o
   5   6   7         18.01         13.74         2.97 o
   6   6   7        107.02        113.91         8.46 o
   7   6   7         31.05         27.98         5.40 o
   8   6   7        450.64        403.24        19.50 o
   9   6   7          1.43          5.24         3.29 o
  10   6   7          0.73         11.28         6.80 o
 -14   7   7          1.46          9.70         5.32 o
 -13   7   7         51.02         70.37        10.86 o
 -12   7   7         36.04         46.60         8.56 o
 -11   7   7         26.96         26.60         5.35 o
 -10   7   7         23.60         18.10         4.02 o
  -9   7   7          2.74          1.29         2.21 o
  -8   7   7        268.59        261.48        12.62 o
  -7   7   7          2.23          5.29         2.16 o
  -6   7   7          1.57          2.41         1.61 o
  -5   7   7        147.24        154.14         9.44 o
  -4   7   7          4.88          6.30         1.50 o
  -3   7   7        170.05        123.36         6.60 o
  -2   7   7        362.29        369.11        10.20 o
  -1   7   7         64.84         62.09         6.39 o
   0   7   7        286.80        261.34        10.89 o
   1   7   7          4.09          3.12         1.35 o
   2   7   7        124.90        115.17         8.06 o
   3   7   7          8.78          6.46         1.79 o
   4   7   7         64.55         63.61         6.43 o
   5   7   7         86.84         91.55         7.73 o
   6   7   7          3.57          0.69         2.05 o
   7   7   7          5.40          7.15         3.26 o
   8   7   7          0.53          0.46         2.44 o
   9   7   7         98.62         89.55         8.86 o
 -13   8   7         20.83        143.85        21.77 o
 -12   8   7          2.15          1.53         3.60 o
 -11   8   7         20.32         18.70         5.05 o
 -10   8   7         72.93         70.67         8.93 o
  -9   8   7         87.93         83.77         9.38 o
  -8   8   7        872.10        846.26        23.65 o
  -7   8   7          7.36          6.87         3.12 o
  -6   8   7        124.19        109.13         7.96 o
  -5   8   7         27.74         33.32         4.30 o
  -4   8   7       1349.60       1256.28        28.12 o
  -3   8   7         74.64         67.07         4.85 o
  -2   8   7         51.15         50.60         5.64 o
  -1   8   7         10.89          6.28         1.73 o
   0   8   7        350.16        327.33        13.49 o
   1   8   7         61.06         58.83         5.64 o
   2   8   7          5.30          2.40         4.35 o
   3   8   7        103.95         89.33         7.48 o
   4   8   7        140.42        139.51         9.88 o
   5   8   7          8.50          5.52         2.43 o
   6   8   7        150.07        155.43        10.82 o
   7   8   7         56.00         46.52         7.31 o
   8   8   7         22.34         23.16         6.05 o
 -12   9   7         90.95        142.08        21.58 o
 -11   9   7         61.31         69.34         8.91 o
 -10   9   7         82.23         81.77         9.64 o
  -9   9   7         21.54         24.95         5.07 o
  -8   9   7         32.25         30.30         4.46 o
  -7   9   7          4.94         -0.22         2.89 o
  -6   9   7          1.56          2.34         1.75 o
  -5   9   7         83.99         69.79         6.50 o
  -4   9   7          0.24         -1.66         1.66 o
  -3   9   7          0.76          2.12         2.23 o
  -2   9   7         73.40         66.86         6.99 o
  -1   9   7         35.67         30.10         4.74 o
   0   9   7         40.72         42.65         4.53 o
   1   9   7        117.61        119.80         8.22 o
   2   9   7         32.42         28.52         3.83 o
   3   9   7         96.61         82.50         7.29 o
   4   9   7        192.07        167.82        13.28 o
   5   9   7          6.19         11.07         4.86 o
   6   9   7         30.96         21.22         4.31 o
   7   9   7          3.67         -0.19         2.41 o
 -10  10   7          5.14          3.49         3.10 o
  -9  10   7         16.20          3.86         4.26 o
  -8  10   7         57.02         58.47         6.66 o
  -7  10   7         68.25         72.63         7.13 o
  -6  10   7        314.34        277.11        16.60 o
  -5  10   7        550.00        502.81        22.51 o
  -4  10   7         43.53         45.87         7.32 o
  -3  10   7        203.41        193.49        13.97 o
  -2  10   7         67.59         63.51         8.11 o
  -1  10   7         44.01         40.33         5.78 o
   0  10   7         21.39         17.82         3.90 o
   1  10   7         18.46         19.35         4.15 o
   2  10   7          1.80          2.22         2.37 o
   3  10   7          1.26         -0.84         2.19 o
   4  10   7          9.01          8.02         3.24 o
   5  10   7         39.76         40.06         7.21 o
   6  10   7          0.42          1.94         4.85 o
  -9  11   7         53.34         72.05        19.67 o
  -8  11   7          2.55          6.73         3.41 o
  -7  11   7          8.84          5.21         3.46 o
  -6  11   7          3.38          0.78         2.59 o
  -5  11   7         94.86         92.21        10.11 o
  -4  11   7         31.36         37.04         6.41 o
  -3  11   7        109.58        113.14        11.31 o
  -2  11   7         22.30         16.51         4.10 o
  -1  11   7        263.20        256.57        16.91 o
   0  11   7         12.51         12.71         5.13 o
   1  11   7         24.06         24.30         5.03 o
   2  11   7         25.49         18.19         4.47 o
   3  11   7        101.05         93.06        10.40 o
   4  11   7          0.02         -1.07         2.86 o
   5  11   7          0.33          2.16         8.80 o
  -6  12   7         13.17         11.54         3.40 o
  -5  12   7         33.37         33.55        10.16 o
  -4  12   7         91.21         79.70        17.27 o
  -3  12   7        111.05        104.28        11.18 o
  -2  12   7          1.56          4.31         3.44 o
  -1  12   7         34.15         15.89         5.39 o
   0  12   7          4.89          2.79         2.42 o
   1  12   7          5.87          3.08         3.70 o
   2  12   7          1.93          2.42         2.96 o
   3  12   7         35.04         25.12         8.88 o
  -2  13   7          5.54          5.32         5.94 o
 -14   0   8        297.59        273.38        30.44 o
 -12   0   8        241.15        232.87        18.14 o
 -10   0   8         55.67         45.68         7.32 o
  -8   0   8        157.70        164.07         8.89 o
  -6   0   8         20.76         21.83         1.82 o
  -4   0   8        853.14        710.01        10.15 o
  -2   0   8        361.40        445.11        10.92 o
   0   0   8       1812.16       1685.79        25.09 o
   2   0   8       1206.73       1260.90        22.78 o
   4   0   8          5.75          3.49         1.57 o
   6   0   8          8.18         12.13         4.54 o
   8   0   8        418.72        441.08        32.64 o
  10   0   8         20.75         15.21         6.87 o
 -15   1   8          0.64          5.67         7.02 o
 -14   1   8          7.25          4.72         3.10 o
 -13   1   8         48.12         58.33         7.87 o
 -12   1   8        143.51        140.48        11.58 o
 -11   1   8         15.82         27.86        12.95 o
 -10   1   8        293.61        289.52        10.43 o
  -9   1   8          3.71          4.98         1.51 o
  -8   1   8        472.12        436.90        12.30 o
  -7   1   8          4.88          5.82         1.52 o
  -6   1   8        905.52        960.64        14.73 o
  -5   1   8         27.11         17.43         1.11 o
  -4   1   8         36.91         33.83         1.68 o
  -3   1   8        377.01        374.43         5.62 o
  -2   1   8        445.83        454.95         7.26 o
  -1   1   8         27.39         23.99         2.08 o
   0   1   8        145.72        156.94         5.42 o
   1   1   8          3.91          3.75         0.84 o
   2   1   8        446.30        448.96         8.26 o
   3   1   8        527.75        488.91        10.45 o
   4   1   8        417.93        399.65        10.80 o
   5   1   8          1.26          3.05         2.31 o
   6   1   8         74.95         75.84         8.78 o
   7   1   8        408.99        381.37        20.39 o
   8   1   8        111.27        114.75        11.78 o
   9   1   8         14.84         18.04         5.70 o
  10   1   8         11.42         19.62         5.72 o
  11   1   8          0.99          6.31         5.35 o
 -15   2   8         67.11        112.71        14.96 o
 -14   2   8         22.59         26.77         8.08 o
 -13   2   8         13.15         13.39         4.39 o
 -12   2   8         13.60         16.13         3.71 o
 -11   2   8         75.97         76.21         6.31 o
 -10   2   8        118.22         94.31         6.68 o
  -9   2   8          1.93          0.27         1.59 o
  -8   2   8         37.82         29.08         3.31 o
  -7   2   8        504.77        496.37        11.61 o
  -6   2   8        134.30        121.46         5.63 o
  -5   2   8          0.02          1.32         1.09 o
  -4   2   8        578.76        534.04        17.24 o
  -3   2   8        879.09        885.54         8.78 o
  -2   2   8       1991.32       2072.74        28.11 o
  -1   2   8         16.91         20.24         2.31 o
   0   2   8        699.17        657.92        11.20 o
   1   2   8         39.45         34.77         2.34 o
   2   2   8        283.68        270.01         8.26 o
   3   2   8         16.73          9.67         2.10 o
   4   2   8         11.41         10.75         2.22 o
   5   2   8         76.65         61.93         5.72 o
   6   2   8         26.68         29.58         5.91 o
   7   2   8       1042.19       1011.55        33.98 o
   8   2   8         58.83         66.61         9.28 o
   9   2   8         34.51         43.83         8.15 o
  10   2   8         30.14         28.36         9.27 o
 -15   3   8         89.03        125.40        15.65 o
 -14   3   8         33.76         59.52        10.75 o
 -13   3   8         65.23         82.53         9.42 o
 -12   3   8         73.52         78.40         6.79 o
 -11   3   8          5.38          7.95         2.24 o
 -10   3   8        468.79        455.49        21.06 o
  -9   3   8         65.12         62.32         5.51 o
  -8   3   8          1.85          1.75         1.87 o
  -7   3   8       3102.64       2998.17        44.57 o
  -6   3   8        265.17        275.38         9.42 o
  -5   3   8         73.07         71.42         5.16 o
  -4   3   8        198.37        181.31         5.33 o
  -3   3   8        147.27        143.54         4.15 o
  -2   3   8          0.73          1.46         0.64 o
  -1   3   8        197.93        207.18         5.41 o
   0   3   8         61.11         49.37         3.10 o
   1   3   8         56.89         58.00         3.52 o
   2   3   8       1004.19        972.72        16.42 o
   3   3   8        320.42        318.21         9.34 o
   4   3   8        150.45        128.97         6.38 o
   5   3   8         35.92         35.61         4.14 o
   6   3   8        372.17        345.44        19.14 o
   7   3   8        322.23        317.14        19.49 o
   8   3   8        133.21        122.49        13.46 o
   9   3   8          3.87          8.81         4.51 o
  10   3   8         27.90         30.72         6.97 o
 -15   4   8         12.80          7.47         3.20 o
 -14   4   8         11.82         22.71         8.33 o
 -13   4   8        186.50        184.39        11.28 o
 -12   4   8          0.04          0.44         1.64 o
 -11   4   8         12.53         10.11         2.66 o
 -10   4   8         96.49        102.04         7.71 o
  -9   4   8        152.24        148.38         8.79 o
  -8   4   8        532.63        510.84        14.10 o
  -7   4   8         33.10         27.05         3.63 o
  -6   4   8        148.32        134.81         7.61 o
  -5   4   8        456.97        422.24        14.12 o
  -4   4   8        128.55        113.68         4.58 o
  -3   4   8        202.33        180.09         4.49 o
  -2   4   8        186.15        195.65         4.83 o
  -1   4   8       1404.26       1348.70        16.68 o
   0   4   8        664.09        670.97        15.70 o
   1   4   8         27.31         30.93         3.50 o
   2   4   8        460.15        413.88        11.44 o
   3   4   8         93.65         89.90         6.39 o
   4   4   8          0.91          0.64         1.94 o
   5   4   8         10.35         10.51         2.68 o
   6   4   8         90.34         80.86         8.13 o
   7   4   8         48.74         51.29         7.84 o
   8   4   8         67.23         60.26         9.00 o
   9   4   8         83.46         81.84        11.24 o
  10   4   8         47.33         44.34         8.43 o
 -15   5   8          0.00         -6.98         6.98 o
 -14   5   8          1.64         99.09        14.81 o
 -13   5   8         24.46         18.16         3.61 o
 -12   5   8         11.47         13.54         3.09 o
 -11   5   8        218.12        202.14        12.76 o
 -10   5   8        273.01        255.69        14.29 o
  -9   5   8        252.89        227.76        12.93 o
  -8   5   8          3.85          4.17         2.52 o
  -7   5   8         63.42         59.55         6.17 o
  -6   5   8         85.08         77.66         7.23 o
  -5   5   8        590.04        503.64        16.23 o
  -4   5   8          6.64          6.25         1.79 o
  -3   5   8          1.46          2.16         1.13 o
  -2   5   8         37.53         37.44         2.35 o
  -1   5   8        428.11        439.84         7.70 o
   0   5   8        143.54        117.32         6.91 o
   1   5   8       1281.16       1242.48        33.46 o
   2   5   8         81.33         75.53         6.03 o
   3   5   8        253.02        241.08        11.01 o
   4   5   8         48.33         54.09         5.47 o
   5   5   8        179.39        188.84         9.22 o
   6   5   8         32.82         21.26         4.03 o
   7   5   8         45.95         45.02         6.45 o
   8   5   8          0.06          4.45         3.24 o
   9   5   8         21.80         22.80         6.51 o
  10   5   8        125.56        121.16        20.94 o
 -13   6   8        199.40        220.19        15.30 o
 -12   6   8          0.01         -1.85         2.68 o
 -11   6   8         72.37         71.23         8.01 o
 -10   6   8         10.17         10.83         4.35 o
  -9   6   8         26.50         29.36         5.58 o
  -8   6   8         28.73         36.28         4.68 o
  -7   6   8          2.85          5.34         1.98 o
  -6   6   8        188.19        169.43         9.28 o
  -5   6   8        213.90        189.17         9.51 o
  -4   6   8         17.05         12.89         1.99 o
  -3   6   8        442.19        401.27        10.07 o
  -2   6   8         33.88         27.90         2.46 o
  -1   6   8         87.90         93.20         4.29 o
   0   6   8        102.40        106.56         5.35 o
   1   6   8         10.03         10.01         2.20 o
   2   6   8          5.02          3.13         2.03 o
   3   6   8          1.79          2.58         1.57 o
   4   6   8         19.05         14.69         2.87 o
   5   6   8          8.70          6.92         1.95 o
   6   6   8         14.50          7.85         3.26 o
   7   6   8         16.97         15.10         3.94 o
   8   6   8          0.12          1.06         2.24 o
   9   6   8         30.56         36.88         8.67 o
 -14   7   8         15.64          9.73         4.32 o
 -13   7   8          0.71          5.96         5.79 o
 -12   7   8          0.57          2.69         2.85 o
 -11   7   8        119.03        110.93        10.44 o
 -10   7   8          0.15         -0.28         2.08 o
  -9   7   8         97.53         88.01         7.52 o
  -8   7   8         43.99         45.43         5.52 o
  -7   7   8        275.67        253.24        12.23 o
  -6   7   8         24.76         24.80         3.70 o
  -5   7   8         47.09         35.35         4.42 o
  -4   7   8         52.72         41.78         4.71 o
  -3   7   8         12.12          6.50         1.76 o
  -2   7   8         54.97         48.58         4.38 o
  -1   7   8         80.94         67.13         5.57 o
   0   7   8         19.35         17.07         3.26 o
   1   7   8         94.46         85.59         6.01 o
   2   7   8          1.19          1.58         1.78 o
   3   7   8        176.30        159.70         9.85 o
   4   7   8        165.35        145.89         9.76 o
   5   7   8         41.41         41.97         5.75 o
   6   7   8         92.19        102.26        10.07 o
   7   7   8         84.34         95.74         9.65 o
   8   7   8         19.75         12.01         3.32 o
 -13   8   8        108.12        134.02        20.35 o
 -12   8   8         22.54         32.57         7.20 o
 -11   8   8         40.81         35.30         6.48 o
 -10   8   8          9.12          5.66         4.90 o
  -9   8   8         30.69         26.87         4.31 o
  -8   8   8        169.87        176.51        11.02 o
  -7   8   8          7.66          9.36         2.61 o
  -6   8   8          0.56         -1.93         1.93 o
  -5   8   8        245.45        237.76        11.76 o
  -4   8   8          0.82          3.75         3.01 o
  -3   8   8        199.58        191.40        16.22 o
  -2   8   8          4.78          2.83         2.44 o
  -1   8   8        629.02        587.62        17.03 o
   0   8   8        164.90        154.21         9.09 o
   1   8   8        693.99        644.34        18.94 o
   2   8   8         14.70         10.88         2.54 o
   3   8   8          0.32         -1.71         1.71 o
   4   8   8         30.64         32.83         4.94 o
   5   8   8         84.97         90.27         8.35 o
   6   8   8          2.33          0.26         2.81 o
   7   8   8         71.56         74.17         8.95 o
 -11   9   8         60.37         74.74         9.28 o
 -10   9   8         67.02         73.68         9.26 o
  -9   9   8          2.59          2.13         2.12 o
  -8   9   8         32.90         31.47         4.66 o
  -7   9   8        120.66        116.56         8.84 o
  -6   9   8         37.37         29.65         4.18 o
  -5   9   8         56.32         60.44         7.64 o
  -4   9   8          8.33          8.74         3.51 o
  -3   9   8          1.35          0.05         1.96 o
  -2   9   8          5.69          9.12         3.67 o
  -1   9   8         15.64          5.81         1.90 o
   0   9   8         79.04         78.93         6.55 o
   1   9   8        190.24        183.01        10.33 o
   2   9   8         12.74          8.02         1.96 o
   3   9   8        190.13        184.12        11.01 o
   4   9   8        338.17        331.18        18.41 o
   5   9   8         31.49         31.16         5.36 o
   6   9   8          6.81         -0.37         3.91 o
 -11  10   8          3.56         -1.27         4.92 o
 -10  10   8          3.57         -1.64         2.32 o
  -9  10   8         41.74         33.24         6.11 o
  -8  10   8         16.85          6.73         3.52 o
  -7  10   8          5.45          2.21         2.46 o
  -6  10   8         80.14         76.73         8.89 o
  -5  10   8         10.13          4.73         4.67 o
  -4  10   8        601.49        563.41        24.23 o
  -3  10   8        191.98        183.52        13.98 o
  -2  10   8         48.91         42.47         6.51 o
  -1  10   8         92.33        103.74        17.65 o
   0  10   8         49.43         47.22        13.87 o
   1  10   8         54.38         50.31         6.77 o
   2  10   8          2.20          2.47         2.30 o
   3  10   8         59.22         55.67         8.29 o
   4  10   8        209.00        206.21        15.39 o
   5  10   8         47.53         43.14         9.11 o
  -8  11   8         83.40         62.88        11.70 o
  -7  11   8          1.22         -0.44         3.20 o
  -6  11   8         86.11         78.70         9.24 o
  -5  11   8        173.38        161.62        13.53 o
  -4  11   8         28.32         25.04         5.55 o
  -3  11   8         14.30          9.27         4.42 o
  -2  11   8          0.35          1.26         3.36 o
  -1  11   8          6.20          2.90         2.85 o
   0  11   8          1.31          5.00         4.11 o
   1  11   8          1.43          7.44         4.54 o
   2  11   8        104.57         99.64        10.50 o
   3  11   8         18.04         13.86         4.52 o
   4  11   8          6.98          5.18         6.85 o
  -7  12   8          1.14         -5.44         5.44 o
  -6  12   8         51.90         52.75        12.81 o
  -5  12   8         32.81         26.00         9.24 o
  -4  12   8          0.32          6.38         4.90 o
  -3  12   8         23.83         27.65         9.67 o
  -2  12   8         54.74         50.01        11.55 o
  -1  12   8          0.55          7.14         6.83 o
   0  12   8         69.49         62.86        14.28 o
 -15   0   9          0.94         -5.61         7.03 o
 -13   0   9        286.24        241.07        28.14 o
 -11   0   9        262.47        250.75        18.69 o
  -9   0   9        521.87        514.87        28.31 o
  -7   0   9          8.55          3.07         2.14 o
  -5   0   9        111.89        133.80         5.71 o
  -3   0   9         88.54         97.64         4.88 o
  -1   0   9        669.78        729.06        17.25 o
   1   0   9        383.11        378.51        13.08 o
   3   0   9        380.88        348.06        13.04 o
   5   0   9          3.60          5.28         3.57 o
   7   0   9        181.06        169.90        20.63 o
   9   0   9          2.24         -6.80         6.80 o
 -15   1   9          0.99         -4.08         4.98 o
 -14   1   9         19.07         20.25         5.89 o
 -13   1   9          5.04          3.86         2.10 o
 -12   1   9          0.78          3.31         2.27 o
 -11   1   9        132.14        118.14        10.29 o
 -10   1   9         70.30         75.43         6.91 o
  -9   1   9        151.01        157.25         7.35 o
  -8   1   9        129.15        118.85         6.16 o
  -7   1   9       1043.61        973.81        26.41 o
  -6   1   9        132.63        124.86         5.60 o
  -5   1   9        181.91        159.75         5.97 o
  -4   1   9         53.33         32.80         1.79 o
  -3   1   9        838.32        830.00        10.37 o
  -2   1   9        317.34        290.42         6.70 o
  -1   1   9         68.53         72.22         3.87 o
   0   1   9        246.91        250.10         7.29 o
   1   1   9         22.53         26.40         2.46 o
   2   1   9         47.58         40.38         3.14 o
   3   1   9         19.37         16.34         2.33 o
   4   1   9         54.63         55.52         4.28 o
   5   1   9        240.85        224.94        10.48 o
   6   1   9        226.05        209.12        12.46 o
   7   1   9         58.20         51.91         8.55 o
   8   1   9          4.43          4.21         6.39 o
   9   1   9         56.15         75.59        10.70 o
  10   1   9         26.37         33.73         7.95 o
 -15   2   9          3.95         10.96         5.07 o
 -14   2   9         40.71         29.67         7.46 o
 -13   2   9        169.78        168.55        13.31 o
 -12   2   9         17.49          8.59         2.36 o
 -11   2   9          0.05         -0.18         2.19 o
 -10   2   9          0.17         -2.14         2.30 o
  -9   2   9        327.65        316.69        11.96 o
  -8   2   9         37.17         38.77         4.05 o
  -7   2   9         39.94         34.21         3.20 o
  -6   2   9        153.50        135.30         6.11 o
  -5   2   9        126.46        125.12         6.57 o
  -4   2   9          0.01          0.40         0.91 o
  -3   2   9       1091.19       1103.84        10.65 o
  -2   2   9         81.93         99.79         3.71 o
  -1   2   9        921.58        911.98        13.83 o
   0   2   9         50.31         59.61         3.60 o
   1   2   9        307.56        286.33         8.70 o
   2   2   9         98.43         99.42         5.45 o
   3   2   9         75.83         73.65         4.79 o
   4   2   9         10.64          9.89         1.75 o
   5   2   9        147.45        156.24         8.87 o
   6   2   9        104.26         96.73         7.39 o
   7   2   9        111.18        160.12        19.47 o
   8   2   9          2.25         28.27         7.57 o
   9   2   9          0.03         20.55         5.72 o
  10   2   9         11.05          4.93         2.41 o
 -15   3   9        136.68        152.66        17.27 o
 -14   3   9         85.11         99.13        13.37 o
 -13   3   9          7.51          3.65         2.51 o
 -12   3   9         13.29          4.83         2.28 o
 -11   3   9        133.65        132.40         8.65 o
 -10   3   9         19.80         22.18         3.58 o
  -9   3   9        140.95        126.92         7.93 o
  -8   3   9        959.71        927.74        19.17 o
  -7   3   9       1471.27       1441.83        25.61 o
  -6   3   9        656.47        616.24        14.48 o
  -5   3   9        403.49        397.47        15.08 o
  -4   3   9        337.99        304.42        14.71 o
  -3   3   9        109.15         91.61         3.40 o
  -2   3   9          7.07          7.50         1.21 o
  -1   3   9         48.48         36.49         3.31 o
   0   3   9          0.21         -0.49         0.84 o
   1   3   9        311.22        292.38         8.43 o
   2   3   9        256.35        250.63         8.29 o
   3   3   9        111.68        102.56         5.63 o
   4   3   9         35.98         36.35         4.22 o
   5   3   9         29.61         32.68         5.23 o
   6   3   9        140.00        148.15        11.12 o
   7   3   9         24.53         60.76        12.08 o
   8   3   9          1.18         12.03         5.01 o
   9   3   9         30.39         79.53        11.36 o
 -15   4   9         12.21          5.57         6.00 o
 -14   4   9         68.52         79.12        12.07 o
 -13   4   9         48.55         61.00         8.34 o
 -12   4   9        131.52        131.95         9.31 o
 -11   4   9        679.85        648.60        19.85 o
 -10   4   9        313.93        301.16        13.12 o
  -9   4   9          3.45          4.10         2.16 o
  -8   4   9        205.43        190.34         8.81 o
  -7   4   9          6.61          5.56         2.30 o
  -6   4   9         69.68         74.75         5.81 o
  -5   4   9          4.77          1.11         1.72 o
  -4   4   9          9.05          5.37         1.59 o
  -3   4   9          2.06          0.92         1.03 o
  -2   4   9       1592.68       1568.70        18.13 o
  -1   4   9        224.87        213.75         8.18 o
   0   4   9        907.80        882.88        27.72 o
   1   4   9        283.59        280.23        11.15 o
   2   4   9         47.14         39.28         4.43 o
   3   4   9        114.89        114.95         7.62 o
   4   4   9        247.76        225.19        10.89 o
   5   4   9         21.38         22.87         4.53 o
   6   4   9          5.17          5.07         2.92 o
   7   4   9         39.35         42.26         6.79 o
   8   4   9          2.96        143.55        24.56 o
   9   4   9          1.28         19.71         4.85 o
 -14   5   9          0.04          0.57         3.28 o
 -13   5   9         32.49         32.81         6.84 o
 -12   5   9        190.95        174.60        11.00 o
 -11   5   9         18.17         18.70         3.75 o
 -10   5   9         96.27         92.15         7.59 o
  -9   5   9         56.93         53.57         6.44 o
  -8   5   9         39.92         36.30         4.32 o
  -7   5   9         70.60         58.12         5.44 o
  -6   5   9        706.45        701.28        18.74 o
  -5   5   9         87.07        100.09         6.93 o
  -4   5   9         77.95         85.84         4.48 o
  -3   5   9          7.42          3.81         2.89 o
  -2   5   9        334.98        358.37         8.38 o
  -1   5   9        571.09        533.16        14.85 o
   0   5   9        197.97        170.54         8.70 o
   1   5   9         47.39         43.56         4.33 o
   2   5   9         31.52         25.11         4.85 o
   3   5   9          0.43         -0.62         2.19 o
   4   5   9        184.13        184.72        10.23 o
   5   5   9          0.14         -0.48         1.79 o
   6   5   9         23.61         18.67         3.99 o
   7   5   9         10.73          7.07         2.69 o
   8   5   9          3.42         15.21         4.80 o
   9   5   9         22.28         80.48        11.52 o
 -13   6   9         76.87         97.49        10.30 o
 -12   6   9        122.79        110.09         9.08 o
 -11   6   9          0.66          0.35         2.89 o
 -10   6   9        352.31        323.84        16.94 o
  -9   6   9        188.09        180.25        10.50 o
  -8   6   9        458.32        444.77        16.13 o
  -7   6   9         33.08         28.95         4.20 o
  -6   6   9          5.27          2.93         2.13 o
  -5   6   9          5.76          2.93         2.07 o
  -4   6   9         17.62         11.13         2.11 o
  -3   6   9         78.41         68.41         3.79 o
  -2   6   9        252.13        238.05         8.16 o
  -1   6   9          0.01          0.83         1.48 o
   0   6   9        308.89        301.43         9.37 o
   1   6   9         33.97         40.28         4.74 o
   2   6   9         21.48         21.58         3.43 o
   3   6   9        245.17        236.73        11.76 o
   4   6   9         84.02         83.10         6.44 o
   5   6   9          1.68          2.72         1.97 o
   6   6   9         24.83         29.33         5.64 o
   7   6   9          5.34          7.88         4.72 o
   8   6   9         81.44         70.53        11.25 o
 -13   7   9          1.10          4.17         3.09 o
 -12   7   9          0.40         -1.01         2.25 o
 -11   7   9         50.73         47.88         6.86 o
 -10   7   9          0.38         -1.99         2.05 o
  -9   7   9          0.62         -1.15         2.74 o
  -8   7   9        352.11        335.27        14.56 o
  -7   7   9         79.31         79.07         7.01 o
  -6   7   9        147.82        145.69         9.12 o
  -5   7   9          1.00          1.31         1.49 o
  -4   7   9         72.64         62.61         9.10 o
  -3   7   9          2.76          0.54         1.37 o
  -2   7   9          9.73         10.75         2.17 o
  -1   7   9         20.43         18.48         3.03 o
   0   7   9         61.40         48.63         4.99 o
   1   7   9         15.03          8.54         2.81 o
   2   7   9          9.10          4.78         1.61 o
   3   7   9          5.85          3.71         1.53 o
   4   7   9        361.90        357.81        15.56 o
   5   7   9         36.34         41.22         7.69 o
   6   7   9        179.54        168.52        11.14 o
   7   7   9          0.10         -2.80         2.80 o
 -13   8   9        153.81        158.29        22.07 o
 -12   8   9         59.33         63.52         8.36 o
 -11   8   9          0.37         -2.47         2.47 o
 -10   8   9         77.21         70.43         8.55 o
  -9   8   9         10.36          7.81         3.97 o
  -8   8   9         50.32         51.10         5.92 o
  -7   8   9          1.00          1.09         1.82 o
  -6   8   9          0.00          0.11         2.09 o
  -5   8   9        174.96        157.12        11.95 o
  -4   8   9          5.02         -0.14         1.82 o
  -3   8   9          0.75         -1.20         3.85 o
  -2   8   9         77.30         54.91         9.97 o
  -1   8   9         86.93         80.88         6.45 o
   0   8   9        287.84        274.90        12.35 o
   1   8   9         13.98         15.56         3.25 o
   2   8   9        151.04        141.52         9.43 o
   3   8   9         11.52          8.98         2.59 o
   4   8   9        191.03        197.65        12.10 o
   5   8   9          2.46         -0.26         2.70 o
   6   8   9          1.12          0.95         2.25 o
   7   8   9          5.37         -1.85         5.08 o
 -11   9   9         10.86          9.03         3.79 o
 -10   9   9        150.76        145.28        12.82 o
  -9   9   9         30.41         27.12         4.56 o
  -8   9   9         88.22         79.99         7.63 o
  -7   9   9         32.62         25.66         4.87 o
  -6   9   9        280.13        267.75        16.43 o
  -5   9   9          7.45          4.62         5.25 o
  -4   9   9        223.67        219.41        14.85 o
  -3   9   9         37.21         33.41         5.98 o
  -2   9   9         95.41         74.26        10.68 o
  -1   9   9         32.56         31.24         5.26 o
   0   9   9        314.99        318.96        16.61 o
   1   9   9         15.21          6.88         3.16 o
   2   9   9          5.16         -1.51         2.43 o
   3   9   9         19.26         13.62         2.80 o
   4   9   9         27.41         22.67         4.86 o
   5   9   9         24.70         29.33         5.76 o
   6   9   9         37.47         28.29         9.38 o
 -10  10   9         20.42         14.14         9.05 o
  -9  10   9         92.11         68.95         8.90 o
  -8  10   9         82.66         77.61         9.37 o
  -7  10   9          4.87          1.21         5.19 o
  -6  10   9          8.12          1.73         2.21 o
  -5  10   9         90.57         86.84         9.82 o
  -4  10   9        201.41        215.74        15.50 o
  -3  10   9         27.18         26.84         5.92 o
  -2  10   9         14.32         19.22         6.42 o
  -1  10   9         57.82         61.16        10.35 o
   0  10   9          1.37          2.26         2.28 o
   1  10   9         88.46         86.70        12.90 o
   2  10   9         43.73         42.39         6.97 o
   3  10   9         89.58         96.07        10.48 o
   4  10   9          0.78          4.25         3.51 o
   5  10   9         46.32         44.50        12.33 o
  -8  11   9         28.55         28.90         9.09 o
  -7  11   9         43.89         29.49         9.07 o
  -6  11   9          0.02          4.86         2.26 o
  -5  11   9          0.38          2.95         2.18 o
  -4  11   9          0.03          7.69         3.94 o
  -3  11   9        126.16        124.20        12.19 o
  -2  11   9          2.82          3.06         2.61 o
  -1  11   9          8.83         10.80         5.60 o
   0  11   9          1.16          2.05         3.79 o
   1  11   9          0.03         -1.03         7.38 o
   2  11   9         33.50         12.34         7.32 o
   3  11   9          0.35         -0.35         6.34 o
 -14   0  10          3.52          1.99         4.22 o
 -12   0  10        740.49        665.20        32.39 o
 -10   0  10        425.16        397.68        22.93 o
  -8   0  10        133.12        115.11        11.30 o
  -6   0  10         56.68         48.03         3.81 o
  -4   0  10        555.67        558.24        12.14 o
  -2   0  10        227.86        231.82         8.95 o
   0   0  10         73.88         69.48         5.92 o
   2   0  10        630.68        634.61        23.82 o
   4   0  10        295.26        315.08        17.04 o
   6   0  10         66.48         77.44         9.53 o
   8   0  10          8.67        161.46        23.65 o
 -15   1  10         24.70         19.57         6.52 o
 -14   1  10         65.67         70.29         9.09 o
 -13   1  10          0.49         -0.71         2.58 o
 -12   1  10         65.35         71.03         8.40 o
 -11   1  10        195.87        179.77        11.46 o
 -10   1  10         21.53         19.86         3.56 o
  -9   1  10          2.14          1.48         2.67 o
  -8   1  10         28.59         22.22         2.70 o
  -7   1  10        709.96        684.48        13.57 o
  -6   1  10        348.96        338.12         9.52 o
  -5   1  10         24.77         24.28         2.69 o
  -4   1  10        423.02        430.31         7.93 o
  -3   1  10         22.67         25.63         2.08 o
  -2   1  10         31.89         31.48         2.34 o
  -1   1  10        103.43         99.76         4.80 o
   0   1  10        260.17        235.97         7.62 o
   1   1  10          2.03          2.74         1.11 o
   2   1  10        168.31        162.77         6.66 o
   3   1  10          4.49          3.62         1.30 o
   4   1  10          5.56          6.98         1.90 o
   5   1  10         16.16         20.28         3.39 o
   6   1  10          1.57         11.07         2.94 o
   7   1  10         16.68         13.62         4.03 o
   8   1  10         60.05        125.60        11.04 o
   9   1  10         19.58         23.41         5.18 o
  10   1  10          6.18          6.55         5.30 o
 -15   2  10          1.58          5.59         6.44 o
 -14   2  10         26.88         22.00         4.84 o
 -13   2  10          6.99          7.71         4.02 o
 -12   2  10         17.71         11.02         3.47 o
 -11   2  10         23.80         12.25         3.42 o
 -10   2  10        710.54        684.74        24.54 o
  -9   2  10        240.27        230.72        10.38 o
  -8   2  10         15.69         14.57         2.52 o
  -7   2  10        354.09        380.80        10.79 o
  -6   2  10        117.97        117.30         5.89 o
  -5   2  10         24.31         18.96         3.22 o
  -4   2  10          0.11          0.23         0.72 o
  -3   2  10        101.09        103.55         3.88 o
  -2   2  10        438.42        433.24         8.72 o
  -1   2  10         55.60         50.27         3.44 o
   0   2  10         36.76         32.17         2.72 o
   1   2  10         27.00         18.81         2.48 o
   2   2  10        161.68        162.94         7.16 o
   3   2  10         21.59         22.60         3.02 o
   4   2  10        383.96        370.67        11.43 o
   5   2  10         62.14         62.48         6.99 o
   6   2  10        320.81        354.26        17.59 o
   7   2  10         75.88         86.95         9.11 o
   8   2  10         70.07        186.14        17.54 o
   9   2  10          0.35          4.34         2.78 o
  10   2  10          3.11         20.75         8.09 o
 -15   3  10         49.01         60.31        15.13 o
 -14   3  10         63.03         52.94         8.12 o
 -13   3  10         77.46         86.95         9.89 o
 -12   3  10          2.96          2.41         3.53 o
 -11   3  10          5.02          5.75         1.97 o
 -10   3  10          1.98          2.19         1.26 o
  -9   3  10          4.00          5.01         1.91 o
  -8   3  10        334.87        344.38        11.60 o
  -7   3  10          0.68          8.09         2.45 o
  -6   3  10          5.59          2.94         1.44 o
  -5   3  10        149.78        162.88         9.98 o
  -4   3  10        246.09        224.17         6.61 o
  -3   3  10         37.51         31.64         2.42 o
  -2   3  10       1146.77       1103.25        20.92 o
  -1   3  10         50.04         52.95         3.35 o
   0   3  10        170.66        174.24         6.69 o
   1   3  10       1060.90       1023.64        22.21 o
   2   3  10        295.72        279.99        11.46 o
   3   3  10         27.59         25.94         3.70 o
   4   3  10          0.72         -1.57         1.58 o
   5   3  10         57.29         58.92         7.04 o
   6   3  10         68.36         62.67         7.44 o
   7   3  10         44.00        119.08        12.66 o
   8   3  10         98.73        140.65        15.82 o
   9   3  10         29.88         31.26         8.20 o
 -14   4  10         88.47         83.09        16.89 o
 -13   4  10          1.38          0.20         2.75 o
 -12   4  10        138.72        124.92        11.59 o
 -11   4  10        258.57        262.22        12.87 o
 -10   4  10        111.30        114.08         8.25 o
  -9   4  10         90.64         87.39         6.90 o
  -8   4  10         64.19         40.83         4.68 o
  -7   4  10         41.83         41.43         4.63 o
  -6   4  10          3.76          0.50         1.78 o
  -5   4  10         36.72         37.65         4.87 o
  -4   4  10          1.48          0.25         1.53 o
  -3   4  10          0.59         -1.25         1.25 o
  -2   4  10        689.41        657.49        11.65 o
  -1   4  10         20.70         30.27         3.97 o
   0   4  10          6.12          2.43         1.56 o
   1   4  10       1256.32       1189.70        23.77 o
   2   4  10        124.23        114.73         7.63 o
   3   4  10        295.32        315.78        12.89 o
   4   4  10         42.50         46.42         5.13 o
   5   4  10         33.39         40.15         5.90 o
   6   4  10          0.35         11.34         3.89 o
   7   4  10        369.09        443.36        27.08 o
   8   4  10         41.32         64.70         8.56 o
   9   4  10         12.16         85.64        18.69 o
 -14   5  10         10.13          0.64         4.41 o
 -13   5  10         25.36         29.79         6.22 o
 -12   5  10         13.20         15.66         4.36 o
 -11   5  10          0.63          0.99         2.61 o
 -10   5  10         10.28          7.76         2.75 o
  -9   5  10          5.55          2.25         1.44 o
  -8   5  10         21.10         21.05         3.33 o
  -7   5  10         51.80         51.65         5.30 o
  -6   5  10          0.09         -0.46         1.91 o
  -5   5  10        219.57        215.36        12.75 o
  -4   5  10          0.26         -1.21         3.51 o
  -3   5  10       1123.88       1071.84        18.47 o
  -2   5  10         15.33         22.14         3.51 o
  -1   5  10         98.02         90.13         5.08 o
   0   5  10        228.05        207.16         8.97 o
   1   5  10         32.35         31.17         3.64 o
   2   5  10          8.99          6.52         1.72 o
   3   5  10        107.06         89.06         7.14 o
   4   5  10          9.49          5.56         3.14 o
   5   5  10         19.69         22.14         5.31 o
   6   5  10         21.40         17.91         3.97 o
   7   5  10          3.74         25.81         6.09 o
   8   5  10        118.90        147.37        12.89 o
 -13   6  10          3.47          4.32         2.83 o
 -12   6  10          2.07          4.42         2.87 o
 -11   6  10         95.21         89.81         8.02 o
 -10   6  10         23.56         30.80         5.54 o
  -9   6  10        779.04        759.43        22.13 o
  -8   6  10        175.74        183.04        10.78 o
  -7   6  10        237.45        230.23        11.63 o
  -6   6  10         10.81          8.44         1.99 o
  -5   6  10         94.43         84.90         5.73 o
  -4   6  10        164.93        140.17         7.72 o
  -3   6  10          1.51          0.56         1.40 o
  -2   6  10          3.13          2.03         1.93 o
  -1   6  10          5.89          4.48         1.72 o
   0   6  10         33.71         31.00         3.17 o
   1   6  10          3.08          2.41         1.86 o
   2   6  10         13.97          6.27         1.90 o
   3   6  10        117.89        120.60         8.74 o
   4   6  10         10.01         11.90         4.17 o
   5   6  10         30.97         33.56         6.18 o
   6   6  10         12.93         20.06         4.89 o
   7   6  10         17.19         54.43        13.99 o
 -13   7  10         66.59         55.73         9.38 o
 -12   7  10         15.36          6.14         2.08 o
 -11   7  10         32.75         31.45         4.78 o
 -10   7  10        247.27        221.53        12.72 o
  -9   7  10        176.69        163.10         9.50 o
  -8   7  10         35.35         36.85         4.49 o
  -7   7  10         21.25         25.09         3.56 o
  -6   7  10          8.09          4.67         1.29 o
  -5   7  10        357.25        335.71        13.86 o
  -4   7  10         29.88         22.40         5.77 o
  -3   7  10        208.30        192.37        12.47 o
  -2   7  10          3.33          1.87         3.47 o
  -1   7  10         64.79         63.04         5.59 o
   0   7  10         28.16         28.92         4.21 o
   1   7  10        158.88        158.46         8.68 o
   2   7  10          0.01         -1.13         1.96 o
   3   7  10          0.02         -1.04         2.23 o
   4   7  10          0.25         -0.93         2.48 o
   5   7  10         49.74         62.09         8.10 o
   6   7  10          0.95         -3.03         3.03 o
 -12   8  10          0.18         -2.09         2.09 o
 -11   8  10         70.99         69.37         7.72 o
 -10   8  10          0.08          1.85         3.30 o
  -9   8  10         57.12         55.23         6.34 o
  -8   8  10          5.41          2.74         2.65 o
  -7   8  10         35.50         32.43         5.81 o
  -6   8  10         44.80         49.73         5.91 o
  -5   8  10         35.05         34.28         5.86 o
  -4   8  10        110.82        109.86        10.28 o
  -3   8  10          5.65         -2.87         2.87 o
  -2   8  10          5.62          1.17         2.22 o
  -1   8  10         45.57         39.24         5.96 o
   0   8  10          2.87         13.07         4.06 o
   1   8  10         37.25         34.55         4.60 o
   2   8  10         11.68          7.59         2.76 o
   3   8  10         64.12         67.30         6.98 o
   4   8  10         21.80         17.15         3.88 o
   5   8  10          5.04         -3.51         3.51 o
   6   8  10          8.48          8.97         5.56 o
 -11   9  10          4.30          2.13         3.57 o
 -10   9  10          6.25          4.70         2.88 o
  -9   9  10          1.61         -2.62         2.62 o
  -8   9  10          5.01         -2.38         3.79 o
  -7   9  10        103.21         96.61         9.98 o
  -6   9  10          1.73          2.86         2.24 o
  -5   9  10        252.11        223.17        15.36 o
  -4   9  10        125.45        125.41        11.73 o
  -3   9  10        116.75        112.42        13.57 o
  -2   9  10         89.41         84.94        12.09 o
  -1   9  10        192.20        179.13        15.20 o
   0   9  10         65.50         65.45         8.06 o
   1   9  10         60.30         50.92         6.91 o
   2   9  10          3.38          2.30         2.07 o
   3   9  10          6.98          6.10         2.67 o
   4   9  10          3.06          0.01         3.08 o
   5   9  10          1.39          0.59         2.13 o
  -9  10  10         36.20         24.37         6.38 o
  -8  10  10         29.13          9.98         3.98 o
  -7  10  10          0.08         -1.71         3.76 o
  -6  10  10         24.83         27.85         5.93 o
  -5  10  10         64.50         71.31         9.44 o
  -4  10  10        140.28        139.94        12.58 o
  -3  10  10          3.11          8.65         3.52 o
  -2  10  10         30.71         47.32         9.36 o
  -1  10  10          2.38          5.40         4.40 o
   0  10  10          4.87          4.42         3.57 o
   1  10  10          1.03         -0.78         2.78 o
   2  10  10         64.09         79.25        12.64 o
   3  10  10         27.90         28.17        10.50 o
   4  10  10        114.00        129.81        24.31 o
  -6  11  10        163.46        161.31        22.25 o
  -5  11  10        228.18        208.31        24.92 o
  -4  11  10         99.18        105.80        18.35 o
  -3  11  10          5.16         -0.36         3.13 o
  -2  11  10         22.17         27.87         8.54 o
  -1  11  10         40.09         44.14        12.09 o
 -13   0  11         26.35         20.24         5.96 o
 -11   0  11         81.78         71.40        10.52 o
  -9   0  11          9.58          4.62         2.28 o
  -7   0  11         11.04          8.94         3.10 o
  -5   0  11        292.22        286.12        11.38 o
  -3   0  11       2421.31       2476.26        38.94 o
  -1   0  11         37.14         34.97         4.30 o
   1   0  11          0.24          0.82         1.33 o
   3   0  11        269.77        264.29        12.84 o
   5   0  11          1.34         -2.52         2.93 o
   7   0  11        178.57        278.63        19.47 o
 -14   1  11         16.03          9.52         2.72 o
 -13   1  11        219.18        213.69        15.72 o
 -12   1  11        191.77        194.31        14.42 o
 -11   1  11         55.69         58.55         6.76 o
 -10   1  11          1.98          1.73         1.83 o
  -9   1  11         21.42         15.35         3.94 o
  -8   1  11        612.82        607.94        19.41 o
  -7   1  11        575.27        558.38        12.77 o
  -6   1  11         28.67         27.17         2.78 o
  -5   1  11        113.93        102.54         5.15 o
  -4   1  11         15.27          7.62         1.00 o
  -3   1  11         15.48         11.68         1.47 o
  -2   1  11         16.22         20.94         2.06 o
  -1   1  11        408.73        388.73        10.01 o
   0   1  11          0.01          2.03         2.01 o
   1   1  11        118.48        112.74         5.70 o
   2   1  11        103.52         97.90         5.53 o
   3   1  11         64.43         65.04         4.87 o
   4   1  11          8.52          9.24         2.17 o
   5   1  11         31.36         50.46         5.69 o
   6   1  11          2.47         16.57         6.12 o
   7   1  11         69.34         67.02         8.14 o
   8   1  11          5.16         10.87         3.57 o
 -14   2  11          9.27          2.17         3.05 o
 -13   2  11         29.46         23.11         5.08 o
 -12   2  11          9.98          5.93         3.71 o
 -11   2  11         70.59         64.11         7.97 o
 -10   2  11          0.41          2.93         2.07 o
  -9   2  11        214.13        201.97        13.27 o
  -8   2  11       1113.85       1097.99        19.19 o
  -7   2  11        510.59        517.65        13.00 o
  -6   2  11        189.39        205.35         8.52 o
  -5   2  11        420.92        419.64        13.05 o
  -4   2  11          5.03          6.84         1.40 o
  -3   2  11          4.16          1.49         0.88 o
  -2   2  11          5.02          4.53         1.07 o
  -1   2  11        242.93        229.61         6.79 o
   0   2  11        121.10        103.39         5.62 o
   1   2  11        293.30        297.16         9.80 o
   2   2  11        497.65        497.23        13.04 o
   3   2  11         26.57         26.08         3.83 o
   4   2  11         24.53         29.01         4.92 o
   5   2  11        265.56        267.75        14.67 o
   6   2  11         22.76         21.43         4.47 o
   7   2  11        137.00        254.73        15.74 o
   8   2  11          8.28         52.85         7.69 o
   9   2  11         34.06         35.49        11.08 o
 -14   3  11         12.53         17.80         4.80 o
 -13   3  11         17.39         15.61         4.35 o
 -12   3  11        115.93        127.90        11.55 o
 -11   3  11         44.46         30.25         5.36 o
 -10   3  11         57.58         56.60         7.39 o
  -9   3  11        239.64        224.52        10.97 o
  -8   3  11          0.13          2.53         1.92 o
  -7   3  11         17.36         15.45         2.27 o
  -6   3  11         52.98         52.61         5.01 o
  -5   3  11         46.95         42.87         5.35 o
  -4   3  11         65.12         61.73         3.68 o
  -3   3  11        422.40        415.89         9.27 o
  -2   3  11        117.47        112.40         5.07 o
  -1   3  11        179.44        185.19         6.29 o
   0   3  11        150.20        136.80         7.85 o
   1   3  11        896.21        855.79        27.71 o
   2   3  11         19.43         22.90         3.78 o
   3   3  11          8.87         10.38         2.49 o
   4   3  11        145.06        127.73         9.92 o
   5   3  11          0.44          8.51         5.02 o
   6   3  11        126.44        140.49        11.36 o
   7   3  11         43.43        205.10        14.41 o
   8   3  11          7.67         18.33         4.35 o
   9   3  11          5.38          8.51         4.16 o
 -14   4  11          6.43          6.57         3.35 o
 -13   4  11         61.62         65.93         8.60 o
 -12   4  11          7.73          7.56         3.86 o
 -11   4  11         55.79         58.49         7.91 o
 -10   4  11        119.90        114.99         8.38 o
  -9   4  11          4.16          2.75         2.10 o
  -8   4  11         42.90         41.80         4.81 o
  -7   4  11         99.86        100.85         7.36 o
  -6   4  11        594.05        595.88        17.41 o
  -5   4  11        177.05        174.89        10.90 o
  -4   4  11         20.43         16.46         2.61 o
  -3   4  11        319.27        299.14         8.50 o
  -2   4  11        472.07        468.23        11.42 o
  -1   4  11         13.73         13.53         2.36 o
   0   4  11         80.61         80.61         6.37 o
   1   4  11        235.47        219.02        10.67 o
   2   4  11        177.24        181.61         9.99 o
   3   4  11         56.97         57.80         5.72 o
   4   4  11         49.33         46.00         5.99 o
   5   4  11         15.26         13.88         3.17 o
   6   4  11        118.10        123.42        11.01 o
   7   4  11         49.57         48.36         7.36 o
   8   4  11         56.96         73.65        16.25 o
 -13   5  11          0.14         -3.49         3.95 o
 -12   5  11        139.95        145.27        15.87 o
 -11   5  11        177.23        161.28        16.45 o
 -10   5  11         16.56         23.15         4.85 o
  -9   5  11         64.59         54.85         5.98 o
  -8   5  11        188.65        172.17        10.21 o
  -7   5  11          0.00          1.47         2.81 o
  -6   5  11         24.52         25.62         3.78 o
  -5   5  11         19.10         22.78         4.02 o
  -4   5  11        212.39        198.33         9.89 o
  -3   5  11         17.21         23.54         4.30 o
  -2   5  11        290.76        283.60         9.87 o
  -1   5  11         76.96         83.16         5.34 o
   0   5  11          9.27          9.07         1.89 o
   1   5  11         55.89         54.44         5.42 o
   2   5  11        209.88        207.28        11.05 o
   3   5  11         11.93         10.09         2.60 o
   4   5  11         11.49         16.48         4.51 o
   5   5  11          7.52         12.42         4.17 o
   6   5  11         61.83        122.50        11.49 o
   7   5  11         43.64         58.92         8.06 o
 -13   6  11         10.66         11.62         3.69 o
 -12   6  11          4.69          2.72         3.14 o
 -11   6  11        229.87        225.82        14.78 o
 -10   6  11         24.36         31.29         5.68 o
  -9   6  11          1.65          7.18         2.90 o
  -8   6  11         10.48         10.25         3.15 o
  -7   6  11          3.92          1.79         4.13 o
  -6   6  11        244.12        223.94        11.50 o
  -5   6  11         43.82         46.09         6.55 o
  -4   6  11         10.06          6.14         2.54 o
  -3   6  11          3.29          4.67         2.48 o
  -2   6  11        284.04        276.79         9.95 o
  -1   6  11          0.44          2.19         2.15 o
   0   6  11        121.51        110.19         6.21 o
   1   6  11         59.84         47.74         5.62 o
   2   6  11         10.92          9.51         3.84 o
   3   6  11         29.20         31.81         4.77 o
   4   6  11          3.07          3.71         4.49 o
   5   6  11         10.46         13.41         3.77 o
   6   6  11         86.45        118.64        11.50 o
 -13   7  11          9.94         16.42         9.00 o
 -12   7  11         93.16         94.07        12.99 o
 -11   7  11          7.17          6.88         2.14 o
 -10   7  11          4.18          5.38         2.41 o
  -9   7  11        180.37        186.50        10.26 o
  -8   7  11         16.73         22.44         3.52 o
  -7   7  11          3.06          1.00         1.83 o
  -6   7  11         89.56         86.43         7.26 o
  -5   7  11         10.21          9.81         3.95 o
  -4   7  11         61.97         50.44        15.43 o
  -3   7  11         32.72         32.86         5.94 o
  -2   7  11         60.82         57.59         6.99 o
  -1   7  11        189.50        168.60         9.66 o
   0   7  11        664.95        677.14        19.97 o
   1   7  11          5.73          8.13         2.42 o
   2   7  11         26.43         24.27         4.28 o
   3   7  11          6.14          2.35         1.74 o
   4   7  11        162.18        137.90        11.83 o
   5   7  11          3.28          2.05         2.67 o
   6   7  11          2.43         17.95         7.79 o
 -12   8  11         15.37          7.67         4.43 o
 -11   8  11          0.57         -1.90         2.13 o
 -10   8  11          5.60          0.35         2.19 o
  -9   8  11        157.98        162.33        11.20 o
  -8   8  11         85.34         86.87         7.91 o
  -7   8  11         31.29         27.72         5.34 o
  -6   8  11         34.67         29.41         5.42 o
  -5   8  11         13.91         13.02         4.10 o
  -4   8  11        264.47        258.09        20.49 o
  -3   8  11          1.33          9.48        17.08 o
  -2   8  11          1.43         -2.42         2.42 o
  -1   8  11          7.13          3.86         2.29 o
   0   8  11         12.42          8.65         6.37 o
   1   8  11          8.45          1.05         1.93 o
   2   8  11         62.77         50.53         5.75 o
   3   8  11         15.62         12.82         3.48 o
   4   8  11         34.04         41.27         6.70 o
   5   8  11          0.02         -3.45         3.45 o
 -11   9  11          1.59         -5.76         5.76 o
 -10   9  11         30.56         22.29         5.06 o
  -9   9  11          0.77         -0.23         2.48 o
  -8   9  11          0.26         -3.14         3.14 o
  -7   9  11         52.93         54.77         7.74 o
  -6   9  11         65.80         54.46         8.76 o
  -5   9  11        492.46        480.07        22.90 o
  -4   9  11         71.17         87.52        11.18 o
  -3   9  11          6.34          7.22         4.06 o
  -2   9  11        174.41        162.70        12.66 o
  -1   9  11         64.79         55.61         8.12 o
   0   9  11         89.48         75.81         8.74 o
   1   9  11         47.41         41.19         6.50 o
   2   9  11        111.18         98.80        10.27 o
   3   9  11          1.27          2.03         2.02 o
   4   9  11         73.00         81.63        15.87 o
  -8  10  11         32.53         21.53         8.13 o
  -7  10  11         51.77         52.27         8.83 o
  -6  10  11        230.39        239.98        16.99 o
  -5  10  11          0.25         11.68         5.04 o
  -4  10  11          4.28          0.68         3.53 o
  -3  10  11         12.86         21.17         7.07 o
  -2  10  11          5.08          3.17         3.59 o
  -1  10  11         32.23         28.44         8.23 o
   0  10  11          5.37          1.07         2.81 o
   1  10  11          0.69         13.79         9.46 o
   2  10  11         39.75         48.44        15.41 o
   3  10  11         58.96         68.84        18.05 o
 -14   0  12         65.23         73.94        16.37 o
 -12   0  12         58.03         46.82         9.00 o
 -10   0  12         39.61         36.65         7.41 o
  -8   0  12        235.40        239.72        19.30 o
  -6   0  12        190.66        179.37        11.11 o
  -4   0  12        803.38        806.97        18.29 o
  -2   0  12        592.15        619.97        16.33 o
   0   0  12         51.06         42.80         4.94 o
   2   0  12         29.92         31.56         4.82 o
   4   0  12         16.14         15.15         4.72 o
   6   0  12        121.07        181.30        23.25 o
 -14   1  12         24.12         17.12         7.27 o
 -13   1  12          6.31          8.20         3.28 o
 -12   1  12        151.96        154.04        13.09 o
 -11   1  12          1.36          0.38         2.67 o
 -10   1  12        241.84        257.13        13.92 o
  -9   1  12         29.88         30.52         4.81 o
  -8   1  12        596.20        610.45        20.08 o
  -7   1  12          4.41          5.88         5.17 o
  -6   1  12        110.27        110.81         5.86 o
  -5   1  12          2.45          1.20         1.17 o
  -4   1  12          2.51          3.10         1.20 o
  -3   1  12        103.60        100.14         4.64 o
  -2   1  12         63.25         67.99         3.94 o
  -1   1  12          0.83          1.44         1.41 o
   0   1  12        164.66        161.92         7.01 o
   1   1  12        339.64        349.61        10.53 o
   2   1  12         43.63         49.56         4.19 o
   3   1  12          2.30          0.23         2.03 o
   4   1  12        133.84        143.16        10.79 o
   5   1  12         42.32         44.05         6.17 o
   6   1  12          3.70         89.28         9.41 o
   7   1  12          4.90          2.83         2.31 o
 -14   2  12         43.57         47.57         8.10 o
 -13   2  12         13.93          7.74         4.90 o
 -12   2  12        152.79        139.12        12.56 o
 -11   2  12          8.07          2.28         2.37 o
 -10   2  12          3.69          4.15         2.16 o
  -9   2  12         17.71         21.05         4.49 o
  -8   2  12       1047.40       1020.75        22.80 o
  -7   2  12         91.63        107.40         6.24 o
  -6   2  12        323.50        330.76        13.90 o
  -5   2  12         49.81         59.43         6.13 o
  -4   2  12         17.16         12.83         2.12 o
  -3   2  12        240.11        236.63         7.17 o
  -2   2  12        370.95        416.33        14.47 o
  -1   2  12          9.71         19.82         5.53 o
   0   2  12         29.78         32.00         3.31 o
   1   2  12        312.18        314.15        12.56 o
   2   2  12         65.72         67.11         6.17 o
   3   2  12         12.13         21.10         4.60 o
   4   2  12          0.90          1.21         2.26 o
   5   2  12          0.99          3.45         3.05 o
   6   2  12        148.60        163.06        12.45 o
   7   2  12         36.43         42.52         6.70 o
   8   2  12          7.74          9.93         7.11 o
 -14   3  12         37.35         34.77         6.67 o
 -13   3  12         56.43         61.71         8.39 o
 -12   3  12         62.93         63.15         8.53 o
 -11   3  12          0.91          3.06         1.95 o
 -10   3  12         31.35         18.55         4.15 o
  -9   3  12          0.06         -1.53         1.91 o
  -8   3  12         20.91         18.35         3.58 o
  -7   3  12          4.98          5.70         2.44 o
  -6   3  12          1.18         -0.21         1.21 o
  -5   3  12          0.04         -1.51         1.76 o
  -4   3  12          0.04         -1.46         1.51 o
  -3   3  12          0.82         -0.48         1.46 o
  -2   3  12        482.36        453.93        11.69 o
  -1   3  12         52.81         80.64        14.01 o
   0   3  12         12.56         12.55         3.01 o
   1   3  12          7.85          7.52         2.46 o
   2   3  12         22.72         28.76         3.95 o
   3   3  12         24.69         24.08         4.51 o
   4   3  12         75.68         78.68         8.32 o
   5   3  12         56.07         58.64         7.52 o
   6   3  12        205.38        209.81        14.35 o
   7   3  12         20.27         67.91         8.57 o
   8   3  12          7.19         78.69        17.04 o
 -14   4  12         23.77         22.73        10.49 o
 -13   4  12         19.78         20.28         5.46 o
 -12   4  12          7.28          6.29         3.04 o
 -11   4  12         25.99         16.72         3.85 o
 -10   4  12         48.35         42.67         7.90 o
  -9   4  12         11.45          9.42         2.77 o
  -8   4  12         29.50         26.76         3.93 o
  -7   4  12        357.46        353.14        14.05 o
  -6   4  12        258.55        274.53        12.21 o
  -5   4  12        249.51        247.59        16.91 o
  -4   4  12         29.21         48.07         5.09 o
  -3   4  12         89.99        104.89         7.70 o
  -2   4  12         33.63         37.36         3.76 o
  -1   4  12        197.13        191.32         7.95 o
   0   4  12          0.10          0.35         2.05 o
   1   4  12         21.89         18.91         3.10 o
   2   4  12          0.22          1.05         1.79 o
   3   4  12          1.13          4.45         2.23 o
   4   4  12          0.58          1.62         2.46 o
   5   4  12         19.26         17.22         4.28 o
   6   4  12          5.51          7.91         4.12 o
   7   4  12         10.61         11.39         7.41 o
 -14   5  12         25.04         33.85        11.39 o
 -13   5  12         23.91         25.49         6.58 o
 -12   5  12        137.92        146.39        16.37 o
 -11   5  12        256.76        234.69        19.95 o
 -10   5  12        110.41        106.18        13.06 o
  -9   5  12        491.49        491.37        17.71 o
  -8   5  12         86.55         86.87         7.45 o
  -7   5  12         13.31         16.06         2.99 o
  -6   5  12          1.68          3.43         2.04 o
  -5   5  12        228.94        221.59        12.70 o
  -4   5  12         16.53         14.57         4.58 o
  -3   5  12         17.38         14.48         3.10 o
  -2   5  12         66.50         60.16         5.31 o
  -1   5  12        294.15        290.83        10.06 o
   0   5  12          8.95          9.87         3.18 o
   1   5  12         20.69         10.65         3.03 o
   2   5  12          0.87          0.48         3.09 o
   3   5  12        103.89        106.62         8.39 o
   4   5  12         24.98         26.13         5.21 o
   5   5  12        166.60        174.33        13.30 o
   6   5  12         14.01         24.93         5.67 o
 -13   6  12         51.91         49.65         9.84 o
 -12   6  12         13.93         18.56         7.13 o
 -11   6  12        142.53        146.29        16.08 o
 -10   6  12         12.63          3.89         2.03 o
  -9   6  12         27.64         23.61         4.20 o
  -8   6  12          0.61         -0.85         1.64 o
  -7   6  12        201.83        199.05        11.21 o
  -6   6  12         10.71          6.34         1.88 o
  -5   6  12         22.33         16.31         5.15 o
  -4   6  12          0.09         -1.47         2.75 o
  -3   6  12         62.42         67.10         7.73 o
  -2   6  12        210.44        203.45        13.46 o
  -1   6  12        188.80        192.15        10.44 o
   0   6  12          6.10          9.87         2.85 o
   1   6  12         14.14         11.39         2.50 o
   2   6  12         10.38          4.01         2.02 o
   3   6  12          0.01          2.40         2.31 o
   4   6  12         18.27         21.17         4.72 o
   5   6  12         65.60         67.19         8.40 o
 -12   7  12         27.83         23.88         6.86 o
 -11   7  12         71.20         79.53         9.52 o
 -10   7  12         30.47         29.41         4.24 o
  -9   7  12        265.87        253.93        13.62 o
  -8   7  12         12.23         11.94         2.90 o
  -7   7  12        180.77        161.02        12.67 o
  -6   7  12         30.01         32.01         5.85 o
  -5   7  12         90.38         85.32         9.29 o
  -4   7  12         19.96         19.73         7.40 o
  -3   7  12         14.10          7.56         2.72 o
  -2   7  12         25.31         14.22         4.78 o
  -1   7  12        309.89        303.72        17.07 o
   0   7  12        151.27        157.73        10.06 o
   1   7  12         73.08         74.45         6.40 o
   2   7  12          3.01          1.12         1.97 o
   3   7  12         17.04         16.12         3.73 o
   4   7  12          0.05         -1.30         2.84 o
   5   7  12         32.26         31.10         9.76 o
 -11   8  12          0.17         -7.56         7.56 o
 -10   8  12         27.05         22.15         4.21 o
  -9   8  12         10.57          7.06         2.74 o
  -8   8  12          7.36          4.42         5.82 o
  -7   8  12         53.39         54.01         7.59 o
  -6   8  12          0.09         -2.94         2.94 o
  -5   8  12        169.45        175.69        13.53 o
  -4   8  12         17.00         43.65        10.86 o
  -3   8  12        191.88        187.56        13.66 o
  -2   8  12         19.55         31.76         6.74 o
  -1   8  12          0.71          0.34         5.29 o
   0   8  12         64.74         59.89         7.84 o
   1   8  12          6.59          3.42         2.67 o
   2   8  12         20.70         17.84         3.24 o
   3   8  12         62.04         52.08         7.28 o
   4   8  12          1.49          9.52         6.45 o
 -10   9  12          2.37          1.46         3.93 o
  -9   9  12         60.20         51.76        11.99 o
  -8   9  12         25.36         24.49         5.39 o
  -7   9  12          4.87          5.04         4.31 o
  -6   9  12         13.44          8.63         3.75 o
  -5   9  12        151.77        162.44        13.76 o
  -4   9  12         34.11         28.43         9.34 o
  -3   9  12          3.78          9.35         6.04 o
  -2   9  12         40.00         36.31         6.43 o
  -1   9  12          1.10         -2.94         2.94 o
   0   9  12         14.10          4.60         3.41 o
   1   9  12         55.19         63.40        10.22 o
   2   9  12          0.03         -0.59         3.97 o
   3   9  12        120.80        116.30        18.11 o
  -6  10  12         28.65         34.77        11.57 o
  -5  10  12          2.23          8.86         7.36 o
  -4  10  12          5.37         12.42         7.27 o
  -3  10  12         37.65         36.70        10.38 o
 -13   0  13         19.97         14.34         5.51 o
 -11   0  13        160.99        141.22        15.60 o
  -9   0  13        309.98        323.65        22.19 o
  -7   0  13        133.97        132.68        13.13 o
  -5   0  13         67.81         81.82         8.09 o
  -3   0  13         57.74         62.17         5.49 o
  -1   0  13         18.69         17.00         2.95 o
   1   0  13        333.59        372.54        16.84 o
   3   0  13         17.71         15.24         4.41 o
   5   0  13        164.26        175.65        22.56 o
 -14   1  13          3.33          1.76         2.75 o
 -13   1  13          1.58          1.54         2.47 o
 -12   1  13         29.45         19.68         4.77 o
 -11   1  13        155.93        146.43        11.23 o
 -10   1  13         16.16         16.42         4.02 o
  -9   1  13         89.00         92.08         8.34 o
  -8   1  13          1.62          0.40         1.75 o
  -7   1  13         18.41         19.27         3.37 o
  -6   1  13         35.75         45.98         7.64 o
  -5   1  13        326.13        337.68        10.18 o
  -4   1  13        111.47        169.74        17.53 o
  -3   1  13         48.92         71.07        10.85 o
  -2   1  13         18.00         20.64         2.71 o
  -1   1  13          7.83          6.60         1.28 o
   0   1  13          5.82          1.04         1.16 o
   1   1  13         31.73         29.98         3.17 o
   2   1  13          6.94          5.57         1.94 o
   3   1  13         67.16         64.47         7.08 o
   4   1  13          3.60          1.16         1.90 o
   5   1  13        174.03        165.34        12.32 o
   6   1  13          0.09          3.72         2.55 o
 -15   2  13        160.18        158.96        27.35 o
 -14   2  13         18.03         15.60         8.99 o
 -13   2  13         30.92         24.11         6.08 o
 -12   2  13        123.04        117.65        11.81 o
 -11   2  13         78.08         76.01         9.08 o
 -10   2  13         26.28         19.38         4.27 o
  -9   2  13         69.84         66.80         7.79 o
  -8   2  13        227.32        210.00        10.74 o
  -7   2  13          9.01         10.80         2.94 o
  -6   2  13          9.68          8.40         2.69 o
  -5   2  13         38.43         35.23         4.64 o
  -4   2  13         30.92         39.57         3.43 o
  -3   2  13          3.81          8.48         1.58 o
  -2   2  13         23.05         25.58         2.61 o
  -1   2  13        236.99        242.54         9.14 o
   0   2  13        294.59        297.34        12.39 o
   1   2  13        681.87        695.63        19.49 o
   2   2  13        163.00        164.59         9.80 o
   3   2  13         81.14         90.50         8.60 o
   4   2  13          1.29          5.96         2.28 o
   5   2  13         24.84         14.77         4.97 o
   6   2  13          6.78         17.40         4.59 o
 -14   3  13          0.01         -4.17         4.17 o
 -13   3  13          9.30          4.17         3.87 o
 -12   3  13         50.23         57.85         8.51 o
 -11   3  13        140.12        131.89        11.98 o
 -10   3  13        125.60        114.35        10.82 o
  -9   3  13          0.05         -0.43         3.97 o
  -8   3  13          5.63         -0.53         3.06 o
  -7   3  13        134.09        131.94        10.46 o
  -6   3  13         50.59         55.88         7.06 o
  -5   3  13        104.83        120.82         8.40 o
  -4   3  13         91.34        119.64        10.70 o
  -3   3  13          0.08          7.85         3.43 o
  -2   3  13          2.48          2.31         1.86 o
  -1   3  13          0.63          0.62         1.10 o
   0   3  13        322.17        306.19        11.62 o
   1   3  13         43.28         39.26         6.59 o
   2   3  13         11.84         10.88         2.59 o
   3   3  13        102.07         99.51         9.17 o
   4   3  13         43.71         39.89         8.13 o
   5   3  13         23.75         27.65         5.53 o
   6   3  13         51.33         65.26         8.38 o
   7   3  13         89.82        110.20        19.23 o
 -14   4  13          6.66         -3.11         5.91 o
 -13   4  13          0.97          2.80         2.88 o
 -12   4  13         10.24          8.12         3.92 o
 -11   4  13         24.30         24.73         6.27 o
 -10   4  13         76.87         73.99        10.68 o
  -9   4  13         35.50         29.30         4.93 o
  -8   4  13         25.52         14.45         3.62 o
  -7   4  13         51.77         49.01         5.31 o
  -6   4  13          0.02          0.37         1.97 o
  -5   4  13         27.36          9.38         5.01 o
  -4   4  13        331.26        341.87        14.69 o
  -3   4  13        305.06        467.89        25.79 o
  -2   4  13        167.92        243.63        29.88 o
  -1   4  13         62.17         76.07         6.54 o
   0   4  13         26.08         30.56         3.43 o
   1   4  13          2.97          0.13         1.58 o
   2   4  13        166.12        147.85         9.67 o
   3   4  13         54.52         50.65         6.77 o
   4   4  13         11.83          7.81         2.81 o
   5   4  13          7.76          2.54         2.59 o
   6   4  13          1.90         16.06         7.32 o
 -13   5  13         23.71         19.29         6.84 o
 -12   5  13         35.56         35.29         7.87 o
 -11   5  13         12.53          8.55         4.54 o
 -10   5  13         32.90         35.55         8.38 o
  -9   5  13        213.38        230.93        15.16 o
  -8   5  13        106.52        113.37         8.71 o
  -7   5  13         11.53         16.86         3.90 o
  -6   5  13         32.91         37.18         5.77 o
  -5   5  13         84.14         84.38        11.83 o
  -4   5  13         91.37        124.28        16.01 o
  -3   5  13        272.38        278.94        16.22 o
  -2   5  13         87.73        189.05        18.88 o
  -1   5  13         62.56         65.23         5.81 o
   0   5  13         94.23         94.38         6.91 o
   1   5  13          2.67          3.45         2.19 o
   2   5  13        153.65        147.92         9.96 o
   3   5  13          8.26         10.49         2.89 o
   4   5  13          2.42         -3.53         3.69 o
   5   5  13         15.04         17.57         5.43 o
 -12   6  13        203.98        197.29        21.63 o
 -11   6  13         20.80         15.54         6.59 o
 -10   6  13          1.11          5.55         3.42 o
  -9   6  13         69.86         66.03         8.39 o
  -8   6  13          6.91          5.77         2.19 o
  -7   6  13          1.67          0.00         2.86 o
  -6   6  13          0.90          1.09         2.03 o
  -5   6  13          0.63          3.53        12.64 o
  -4   6  13         60.43         62.70         7.75 o
  -3   6  13         39.64         53.17         7.19 o
  -2   6  13          2.44         11.36         6.08 o
  -1   6  13          9.68         12.49         4.10 o
   0   6  13        106.77        113.87         9.20 o
   1   6  13          0.36          6.14         2.05 o
   2   6  13        151.71        148.04        10.30 o
   3   6  13          0.69         -0.98         2.64 o
   4   6  13          0.01         -0.09         2.53 o
   5   6  13         10.89          7.06         4.90 o
 -12   7  13          0.44          7.68         6.05 o
 -11   7  13         21.81         18.70         6.10 o
 -10   7  13        123.06        124.71        12.02 o
  -9   7  13         12.70         10.47         4.28 o
  -8   7  13        134.50        121.65        11.28 o
  -7   7  13          1.48          1.78         3.60 o
  -6   7  13        181.60        178.89        13.69 o
  -5   7  13         30.06         55.99        10.98 o
  -4   7  13        102.05        100.66        13.05 o
  -3   7  13          3.75         13.87         5.84 o
  -2   7  13         14.67         16.98         4.23 o
  -1   7  13         15.52         11.61         4.25 o
   0   7  13         17.32         12.46         8.93 o
   1   7  13          0.35         -1.56         2.33 o
   2   7  13          4.86          1.85         1.82 o
   3   7  13          5.87          1.02         2.01 o
   4   7  13          7.06          0.08         3.78 o
  -9   8  13         11.93          6.92         2.48 o
  -8   8  13          0.91         -1.01         3.29 o
  -7   8  13         42.02         41.96         6.98 o
  -6   8  13          7.74          7.50         6.12 o
  -5   8  13          7.39         13.87         4.93 o
  -4   8  13         18.44         11.30         5.07 o
  -3   8  13          1.36          8.51         3.99 o
  -2   8  13         70.94         73.91         8.71 o
  -1   8  13         68.56         80.14         9.63 o
   0   8  13         18.51         24.18         5.33 o
   1   8  13          4.63         -0.48         2.65 o
   2   8  13         41.34         38.14         8.23 o
  -9   9  13          5.58          9.12         5.56 o
  -8   9  13         20.72          7.46         3.07 o
  -7   9  13         35.64         37.01        10.81 o
  -6   9  13          4.84         13.41         5.06 o
  -5   9  13        319.33        337.15        19.73 o
  -4   9  13         34.50        198.15        50.85 o
  -3   9  13          0.92          7.21        13.98 o
  -2   9  13          2.23          1.03         3.64 o
  -1   9  13         11.03          5.71         9.47 o
   0   9  13          1.24         -1.64         3.94 o
   1   9  13          0.75         -3.51         3.51 o
   2   9  13         25.55         37.41        13.99 o
 -12   0  14        191.03        201.30        19.83 o
 -10   0  14         92.67        104.40        13.53 o
  -8   0  14       2249.44       2260.99       161.75 o
  -6   0  14        194.17        197.02        15.61 o
  -4   0  14         40.23         47.51         6.04 o
  -2   0  14         23.40         24.30         3.65 o
   0   0  14         41.52         43.43         6.07 o
   2   0  14        171.40        181.63        20.87 o
   4   0  14         82.67         89.86        16.07 o
 -14   1  14         11.96          3.01         5.92 o
 -13   1  14         10.69          5.32         3.31 o
 -12   1  14         24.49         18.81         6.48 o
 -11   1  14         37.31         37.90         5.95 o
 -10   1  14          4.44          0.89         2.37 o
  -9   1  14        136.03        132.07        10.37 o
  -8   1  14          2.64          6.36         3.29 o
  -7   1  14          4.81          9.36         3.42 o
  -6   1  14        142.06        162.40        10.31 o
  -5   1  14         33.63        121.33        11.88 o
  -4   1  14        329.69        369.33        10.71 o
  -3   1  14         12.07        176.91        28.74 o
  -2   1  14        239.23        242.42         8.02 o
  -1   1  14         52.95         82.68         6.25 o
   0   1  14         22.96         21.33         3.39 o
   1   1  14         14.82         20.84         3.70 o
   2   1  14         25.90         24.11         4.61 o
   3   1  14          0.87         -2.84         2.84 o
   4   1  14          1.56         -0.11         4.52 o
   5   1  14          8.72          4.66         6.50 o
 -14   2  14         45.12         39.47        13.60 o
 -13   2  14        158.86        163.23        14.55 o
 -12   2  14          2.17          0.59         2.79 o
 -11   2  14         75.32         75.38         9.12 o
 -10   2  14         24.54         29.95         6.91 o
  -9   2  14         24.28         21.89         4.67 o
  -8   2  14         69.75         69.92         7.18 o
  -7   2  14         13.72         15.73         3.82 o
  -6   2  14         59.53         65.50         6.65 o
  -5   2  14         18.03         24.54         7.40 o
  -4   2  14          3.80         10.35         4.37 o
  -3   2  14         85.54         89.58         6.05 o
  -2   2  14         15.59         35.36         7.49 o
  -1   2  14          9.19          7.16         2.15 o
   0   2  14        362.81        374.03        12.17 o
   1   2  14         43.11         39.87         4.90 o
   2   2  14        132.49        138.05        10.68 o
   3   2  14         16.62         12.07         4.15 o
   4   2  14          8.28          5.86         3.52 o
   5   2  14         17.02         13.06         3.74 o
 -13   3  14         45.13         38.17         8.74 o
 -12   3  14         11.28          8.68         3.59 o
 -11   3  14         19.36         14.94         4.02 o
 -10   3  14          0.01         -1.95         3.45 o
  -9   3  14          7.52          8.49         6.20 o
  -8   3  14         52.76         45.47         6.51 o
  -7   3  14        104.12        102.49         9.61 o
  -6   3  14        108.26        142.24        11.05 o
  -5   3  14         20.05         63.82         7.49 o
  -4   3  14        141.30        155.86        10.10 o
  -3   3  14          5.13         74.21        10.58 o
  -2   3  14        150.91        142.91         8.41 o
  -1   3  14         57.26         81.83         9.05 o
   0   3  14         97.61         84.75         5.93 o
   1   3  14         33.66         29.44         5.00 o
   2   3  14          0.07         -0.15         2.41 o
   3   3  14         35.53         36.14         5.91 o
   4   3  14          2.17         -1.21         2.84 o
   5   3  14          0.23          2.43         4.51 o
   6   3  14         46.92         49.79        13.15 o
 -13   4  14         10.71         14.96         8.71 o
 -12   4  14          0.28         -1.70         2.94 o
 -11   4  14         60.96         53.43         9.76 o
 -10   4  14         65.48         73.26        11.12 o
  -9   4  14         80.76         78.81         9.08 o
  -8   4  14         18.91         16.49         3.88 o
  -7   4  14        139.18        134.68        10.99 o
  -6   4  14          0.50          9.96        14.52 o
  -5   4  14         13.27          9.13         2.92 o
  -4   4  14        144.42        160.17        10.15 o
  -3   4  14        110.62        206.86        13.09 o
  -2   4  14         11.13         46.14        13.85 o
  -1   4  14          0.12         -1.75         1.75 o
   0   4  14         14.47         11.09         3.12 o
   1   4  14        151.32        138.64         9.44 o
   2   4  14          5.57         10.35         3.43 o
   3   4  14         32.01         28.64         5.06 o
   4   4  14          0.21          0.24         2.05 o
   5   4  14         34.33         40.71         8.57 o
 -12   5  14          4.36          1.42         2.81 o
 -11   5  14         30.73         33.37         7.96 o
 -10   5  14         17.98         15.29         7.57 o
  -9   5  14         36.47         43.86         7.05 o
  -8   5  14          2.32         -1.26         2.69 o
  -7   5  14         53.46         38.89         5.79 o
  -6   5  14         48.87         48.91         6.97 o
  -5   5  14         19.14         38.12        10.62 o
  -4   5  14         78.55         93.56        11.09 o
  -3   5  14        284.21        325.82        14.67 o
  -2   5  14         31.87        174.73        11.43 o
  -1   5  14         87.91        100.52         7.35 o
   0   5  14        127.99        134.63         8.77 o
   1   5  14          0.00          0.87         1.54 o
   2   5  14          1.80         -0.92         2.88 o
   3   5  14          1.83          2.99         3.13 o
   4   5  14          2.87          2.88         8.48 o
 -12   6  14         32.95         38.69        12.07 o
 -11   6  14         89.24         94.52        13.56 o
 -10   6  14         16.51         17.47         5.17 o
  -9   6  14        146.59        169.76        17.56 o
  -8   6  14          0.11          1.05        11.15 o
  -7   6  14        202.03        198.13        14.20 o
  -6   6  14          0.21         13.02         4.59 o
  -5   6  14         18.12         12.81         4.92 o
  -4   6  14         40.62         38.48         6.80 o
  -3   6  14          5.67         24.86         5.21 o
  -2   6  14        151.10        151.14        12.26 o
  -1   6  14        165.61        189.77        14.10 o
   0   6  14         31.47         39.45         5.81 o
   1   6  14        118.47        117.37         9.61 o
   2   6  14          0.81          1.19         2.62 o
   3   6  14         90.20         92.36        11.45 o
   4   6  14          1.32         -4.74         5.41 o
  -9   7  14          0.99          4.36         6.29 o
  -8   7  14          0.46          1.58         3.28 o
  -7   7  14         64.61         58.65         7.88 o
  -6   7  14          0.80          2.42         4.03 o
  -5   7  14        372.48        399.75        26.66 o
  -4   7  14          0.99         93.89        60.77 o
  -3   7  14         95.37         88.56        10.76 o
  -2   7  14         25.63         47.05        11.26 o
  -1   7  14         89.77         73.55         9.00 o
   0   7  14          0.55          1.87         5.36 o
   1   7  14         22.33         20.61         4.03 o
   2   7  14          4.01         -6.02         6.02 o
  -8   8  14         45.74         48.40        12.28 o
  -7   8  14         42.71         40.52        11.31 o
  -6   8  14         26.41         25.38         5.82 o
  -5   8  14         13.13         25.16         5.87 o
  -4   8  14          0.03          5.39         9.97 o
  -3   8  14         25.29         23.67         5.41 o
  -2   8  14         70.86         71.14         9.13 o
  -1   8  14         30.76         24.67         8.53 o
   0   8  14          1.33          0.54         3.61 o
   1   8  14         33.87         27.10        10.41 o
  -6   9  14         12.71         12.15         7.06 o
  -5   9  14         72.12         67.66        14.61 o
  -2   9  14          1.36         -1.61         3.33 o
  -1   9  14         79.66         60.12        12.99 o
 -13   0  15         89.49         74.49        19.46 o
 -11   0  15         15.86         15.43         5.69 o
  -9   0  15        892.64        894.18        38.46 o
  -7   0  15        332.39        304.47        34.44 o
  -5   0  15         38.28         40.88         6.10 o
  -3   0  15         50.32         54.79         6.76 o
  -1   0  15          8.05          5.83         3.63 o
   1   0  15        197.04        178.72        21.10 o
   3   0  15         24.61         30.16         9.42 o
 -13   1  15        103.48        101.23        22.27 o
 -12   1  15          2.38          1.61         2.19 o
 -11   1  15        102.92        103.72         9.98 o
 -10   1  15         12.71         14.05         3.99 o
  -9   1  15        111.13        117.31        10.25 o
  -8   1  15         27.01         29.39         6.21 o
  -7   1  15        108.18        117.32         9.48 o
  -6   1  15          3.78         23.93         5.65 o
  -5   1  15         29.85         53.22        23.54 o
  -4   1  15        187.88        236.87        23.70 o
  -3   1  15        156.43        272.31        28.02 o
  -2   1  15          2.25         64.94        12.72 o
  -1   1  15        109.61        111.53         6.36 o
   0   1  15        205.06        202.27         8.77 o
   1   1  15          5.46         19.02         4.30 o
   2   1  15          2.82         12.42         4.48 o
   3   1  15         35.43         44.39        16.87 o
   4   1  15         18.96         28.28         6.89 o
 -12   2  15          3.68         -0.11         3.07 o
 -11   2  15         38.52         34.89         6.29 o
 -10   2  15          0.01         -1.75         2.48 o
  -9   2  15          0.42          0.51         2.87 o
  -8   2  15        188.65        214.27        14.50 o
  -7   2  15        165.08        199.29        12.38 o
  -6   2  15          3.18         54.43        12.64 o
  -5   2  15         51.90         81.37        29.27 o
  -4   2  15        122.11        136.55         7.76 o
  -3   2  15          8.74         90.33         7.27 o
  -2   2  15         20.22         22.87         3.21 o
  -1   2  15          2.74          1.77         2.56 o
   0   2  15         32.17         32.95         3.77 o
   1   2  15          7.86          3.87         2.15 o
   2   2  15          4.04          5.16         2.48 o
   3   2  15         36.64         30.62         5.33 o
   4   2  15         10.02          5.45         3.42 o
 -12   3  15         15.90         12.01         5.39 o
 -11   3  15         70.87         65.21        11.02 o
 -10   3  15          6.84          4.23         2.26 o
  -9   3  15        106.38        113.15        11.00 o
  -8   3  15         15.28         22.56         5.20 o
  -7   3  15        105.75        100.07         9.49 o
  -6   3  15          5.72         12.65         9.15 o
  -5   3  15          0.88         -1.34         2.53 o
  -4   3  15          0.50          1.10         1.84 o
  -3   3  15         43.30         46.84         5.43 o
  -2   3  15        166.35        179.37         9.78 o
  -1   3  15         19.78         44.59         5.85 o
   0   3  15         37.52         38.39         4.32 o
   1   3  15         70.03         74.52         6.42 o
   2   3  15         57.14         68.69         7.96 o
   3   3  15         14.74         12.75         3.73 o
   4   3  15          0.68         -2.61         3.16 o
   5   3  15          1.21          1.61         3.52 o
 -12   4  15         36.86         27.67         9.37 o
 -11   4  15         40.73         32.01         7.54 o
 -10   4  15         58.93         55.08        10.23 o
  -9   4  15        199.65        200.04        14.56 o
  -8   4  15         71.88         91.66        12.39 o
  -7   4  15          2.63         -1.98         5.72 o
  -6   4  15         52.76         55.90         9.64 o
  -5   4  15          1.43         22.67         8.97 o
  -4   4  15         21.44         21.84         4.10 o
  -3   4  15         11.97         24.31         4.16 o
  -2   4  15          0.02          0.73         2.03 o
  -1   4  15         17.30          8.65         2.48 o
   0   4  15          3.28          1.24         2.20 o
   1   4  15          0.65          0.71         1.96 o
   2   4  15          0.35         -1.97         1.97 o
   3   4  15          3.12          3.35         1.98 o
   4   4  15         77.52         87.21        15.23 o
 -12   5  15          0.03         -3.17         3.17 o
 -11   5  15         25.22         23.86         9.99 o
 -10   5  15         35.66         33.84         6.26 o
  -9   5  15         22.15         11.51         9.33 o
  -8   5  15         16.28         12.45         4.57 o
  -7   5  15          0.83         10.08         6.53 o
  -6   5  15         36.52         33.55         7.77 o
  -5   5  15          0.09         19.17         8.08 o
  -4   5  15         37.21         35.79         6.14 o
  -3   5  15          0.31         27.78         6.49 o
  -2   5  15         90.93        103.46        10.38 o
  -1   5  15         42.13         61.89         7.08 o
   0   5  15          4.17          2.70         2.18 o
   1   5  15         25.04         21.25         4.90 o
   2   5  15         10.89          7.89         2.94 o
   3   5  15         21.90         20.83         8.25 o
  -9   6  15          2.54         12.81        15.87 o
  -8   6  15         73.32         62.36        10.59 o
  -7   6  15         11.49         28.60        25.17 o
  -6   6  15        178.19        169.26        13.56 o
  -5   6  15          4.46         79.54        12.94 o
  -4   6  15         81.06         80.35         9.94 o
  -3   6  15         31.04         98.07        12.05 o
  -2   6  15          0.11         11.86         4.23 o
  -1   6  15         57.06         54.55         7.66 o
   0   6  15          3.22          7.09         2.96 o
   1   6  15          0.14          2.05         4.08 o
  -6   7  15         31.60         38.38         8.07 o
  -5   7  15        150.69        176.62        18.32 o
  -4   7  15         23.57        106.68        56.94 o
  -3   7  15         60.08         74.05         9.27 o
  -2   7  15         14.67         41.31         7.05 o
  -1   7  15        132.51        146.29        16.40 o
   0   7  15         26.92         42.03        13.44 o
  -7   8  15         76.43         65.52        14.36 o
  -6   8  15         44.24         55.77        13.58 o
  -5   8  15         66.12         84.53        16.73 o
  -3   8  15         24.26         16.50         5.86 o
 -12   0  16          1.18         -5.50         6.45 o
 -10   0  16         86.32         98.78        13.73 o
  -8   0  16         73.99         69.92        16.92 o
  -6   0  16         44.78         48.79        14.30 o
  -4   0  16        246.18        257.96        15.33 o
  -2   0  16         62.37         67.87        10.66 o
   0   0  16        468.70        474.35        36.28 o
   2   0  16         47.91         27.06         9.64 o
 -12   1  16         36.15         22.77         9.65 o
 -11   1  16         28.70         31.44         5.29 o
 -10   1  16         84.29         99.24         9.60 o
  -9   1  16         63.21         63.62         9.26 o
  -8   1  16          4.18          8.66         3.71 o
  -7   1  16          0.02         -2.46         2.61 o
  -6   1  16          7.23         19.48         6.39 o
  -5   1  16         26.99         35.21         4.89 o
  -4   1  16          8.74         18.90         6.19 o
  -3   1  16          0.36          1.03         1.62 o
  -2   1  16          5.68          6.69         1.94 o
  -1   1  16         17.64         22.34         3.71 o
   0   1  16        378.08        402.92        21.44 o
   1   1  16          0.36         12.11         4.46 o
   2   1  16        111.14        110.36        12.52 o
   3   1  16          7.58          6.01         4.06 o
 -12   2  16          0.01         -0.92         4.61 o
 -11   2  16          2.47         10.23         5.80 o
 -10   2  16          9.27          7.26         3.94 o
  -9   2  16         14.18         13.31         5.23 o
  -8   2  16          3.56          0.84         2.09 o
  -7   2  16         34.16         34.98         5.91 o
  -6   2  16         33.38         85.49        39.65 o
  -5   2  16        110.47        123.93        13.12 o
  -4   2  16        139.47        238.84        13.19 o
  -3   2  16         34.05        144.81        11.64 o
  -2   2  16         11.95         15.85         3.03 o
  -1   2  16         30.82         27.16         3.89 o
   0   2  16          1.00          1.02         1.92 o
   1   2  16          9.21          7.63         3.08 o
   2   2  16          0.00         -3.93         3.93 o
   3   2  16          0.02          2.66         2.62 o
 -12   3  16          4.79         13.05         8.10 o
 -11   3  16         22.36         15.48         8.28 o
 -10   3  16         37.43         36.82         8.25 o
  -9   3  16          5.57          4.38         3.13 o
  -8   3  16          0.15          6.77         3.38 o
  -7   3  16          7.54          8.42         7.83 o
  -6   3  16          8.82         15.69         5.53 o
  -5   3  16          4.17          8.07         3.90 o
  -4   3  16          8.16         14.68         3.46 o
  -3   3  16         24.15         31.79         4.22 o
  -2   3  16          8.62         11.90         3.55 o
  -1   3  16          5.19          2.02         1.87 o
   0   3  16          0.56          1.43         2.18 o
   1   3  16        106.30        123.49         9.81 o
   2   3  16         56.74         67.98         8.05 o
   3   3  16          4.31          1.08         4.33 o
 -11   4  16          5.82         -3.32         4.60 o
  -9   4  16          3.12         -0.14         3.63 o
  -8   4  16         46.43         48.77         9.69 o
  -7   4  16          4.64         13.30        23.66 o
  -6   4  16         97.48        102.02        27.25 o
  -5   4  16         45.40         98.74        13.53 o
  -4   4  16          7.74         51.76         6.94 o
  -3   4  16          3.78          9.40         4.18 o
  -2   4  16         31.98         30.44         4.29 o
  -1   4  16         38.42         45.20         5.22 o
   0   4  16         28.48         30.59         4.50 o
   1   4  16          0.56          0.58         2.72 o
   2   4  16          9.23          3.17         3.57 o
  -9   5  16         12.71          9.32         6.80 o
  -8   5  16         39.04         32.77         7.73 o
  -7   5  16         21.04         42.85         9.12 o
  -6   5  16         48.42         56.94        10.26 o
  -5   5  16          9.50         42.17        11.79 o
  -4   5  16          1.16          2.99         7.00 o
  -3   5  16         60.46         57.98         8.23 o
  -2   5  16          2.71         19.09         5.38 o
  -1   5  16         29.51         28.23         4.86 o
   0   5  16          0.14         -2.26         2.26 o
  -6   6  16          2.11         33.30        31.94 o
  -5   6  16         82.48         96.86        24.60 o
  -4   6  16         22.73         90.99        11.99 o
  -3   6  16        198.13        195.98        15.09 o
  -2   6  16          4.08         82.18        11.90 o
  -1   6  16        131.11        138.04        23.84 o
   0   6  16          0.09          5.54         6.17 o
 -11   0  17         31.03         41.93        12.28 o
  -9   0  17          0.14          9.04         7.25 o
  -7   0  17         15.64         10.50         5.06 o
  -5   0  17         75.79         82.12        12.16 o
  -3   0  17         69.23         60.21        10.01 o
  -1   0  17        118.78        130.86        15.31 o
   1   0  17          6.11          5.74         4.88 o
 -11   1  17         11.05          5.35         4.12 o
 -10   1  17         35.52         42.08        11.42 o
  -9   1  17        327.61        338.72        21.28 o
  -8   1  17          0.91         78.39        15.14 o
  -7   1  17        266.10        268.03        18.30 o
  -6   1  17          9.90         22.12         8.42 o
  -5   1  17         18.84         21.89         3.77 o
  -4   1  17          1.11          3.75         2.59 o
  -3   1  17          5.52          4.14         2.03 o
  -2   1  17          8.22          2.77         2.79 o
  -1   1  17         15.96         19.87         5.09 o
   0   1  17         20.02         18.00         5.09 o
   1   1  17         75.28         79.90        15.25 o
   2   1  17          0.26          7.17         7.57 o
 -11   2  17         15.56          6.73         6.95 o
 -10   2  17          0.00          5.25         5.61 o
  -9   2  17         94.83        110.73        15.06 o
  -8   2  17         74.52         85.13        12.41 o
  -7   2  17          0.27          3.66        11.11 o
  -6   2  17          4.32         28.22        41.97 o
  -5   2  17         79.86         91.12         9.88 o
  -4   2  17          2.86         62.78         9.36 o
  -3   2  17         90.85         97.61         8.68 o
  -2   2  17         30.15         46.82         6.79 o
  -1   2  17          6.83          2.43         2.08 o
   0   2  17         34.18         33.66         7.17 o
   1   2  17          0.40          4.38         4.91 o
 -11   3  17         15.88         27.40        10.32 o
  -9   3  17          0.14         10.51         6.79 o
  -8   3  17         10.31         16.91         5.86 o
  -7   3  17         54.39         59.64        10.28 o
  -6   3  17          6.97         19.61        11.96 o
  -5   3  17          5.94          1.93         2.78 o
  -4   3  17         74.42         82.54         8.31 o
  -3   3  17          2.59         44.53         6.66 o
  -2   3  17          0.16         -1.35         2.26 o
  -1   3  17          5.18          4.98         2.38 o
   0   3  17         27.82         30.91         5.55 o
   1   3  17         27.22         27.00         6.19 o
  -8   4  17          0.46         -2.37         5.11 o
  -7   4  17          3.39          0.32         3.96 o
  -6   4  17          0.54          7.44         7.74 o
  -5   4  17         17.00         19.64         6.38 o
  -4   4  17          1.57          5.49         2.71 o
  -3   4  17        107.77        110.29        10.82 o
  -2   4  17         14.14         38.56         6.15 o
  -1   4  17        117.71        138.15        10.47 o
   0   4  17          0.02         -1.93         3.40 o
  -6   5  17         51.55         68.34        14.95 o
  -5   5  17         43.41         78.64        12.22 o
  -4   5  17          2.33         15.07        20.16 o
  -3   5  17          5.90          1.37         3.31 o
  -2   5  17         13.96         10.80         6.87 o
  -1   5  17         26.08         20.20         6.53 o
  -6   0  18          0.09          4.52         5.71 o
  -4   0  18          2.65         -0.22         3.67 o
  -2   0  18         58.46         85.21        19.80 o
  -7   1  18         13.11         38.48         7.68 o
  -6   1  18         38.74         58.77         8.77 o
  -5   1  18          0.07         19.74         8.31 o
  -4   1  18         31.39         41.00        12.63 o
  -3   1  18         34.62         39.74         8.27 o
  -2   1  18         20.22         35.20         8.06 o
  -8   2  18         10.70          9.41         6.63 o
  -7   2  18         12.84         13.16         7.10 o
  -6   2  18          5.89          2.85         2.78 o
  -5   2  18          0.54         -1.99         7.12 o
  -4   2  18          6.48          2.62         2.13 o
  -3   2  18          9.38          3.37         8.22 o
  -2   2  18          6.59          7.63         4.33 o
  -7   3  18         42.63         47.34        12.73 o
  -6   3  18          7.92         24.29         8.92 o
  -5   3  18         83.60         97.52        13.13 o
  -4   3  18          4.82         50.38         9.93 o
  -3   3  18         10.02          4.43         3.76 o
  -2   3  18         14.38         11.98         3.33 o
                                                
